# Supplementary material for: Festuca drakensbergensis (Poaceae): A common new species in the F. caprina complex from the Drakensberg Mountain Centre of Floristic Endemism, southern Africa, with key and notes on taxa in the complex including the overlooked F. exaristata
Source: PhytoKeys. 2020 Oct 7;162:45–69. doi: 10.3897/phytokeys.162.55550 (PMC7557330; doi:10.3897/phytokeys.162.55550)
Supplement: XML Treatment for Festuca caprina var. caprina [file phytokeys.162.55550-treatment2.xml]

<!DOCTYPE tp:taxon-treatment
  PUBLIC "-//TaxonX//DTD Taxonomic Treatment Publishing DTD v0 20100105//EN" "tax-treatment-NSO.dtd">
<tp:taxon-treatment xmlns:tp="http://www.plazi.org/taxpub"><tp:treatment-meta><kwd-group><label>Taxon classification</label><kwd><named-content xmlns:xlink="http://www.w3.org/1999/xlink" content-type="kingdom">Plantae</named-content></kwd><kwd><named-content xmlns:xlink="http://www.w3.org/1999/xlink" content-type="order">Poales</named-content></kwd><kwd><named-content xmlns:xlink="http://www.w3.org/1999/xlink" content-type="family">Poaceae</named-content></kwd></kwd-group><mixed-citation publication-type="journal"><person-group><name><surname>Sylvester</surname><given-names>Steven P.</given-names></name><name><surname>Soreng</surname><given-names>Robert J.</given-names></name><name><surname>Sylvester</surname><given-names>Mitsy D.P.V.</given-names></name><name><surname>Clark</surname><given-names>Vincent Ralph</given-names></name></person-group><article-title><italic><tp:taxon-name><tp:taxon-name-part taxon-name-part-type="genus" reg="Festuca">Festuca</tp:taxon-name-part> <tp:taxon-name-part taxon-name-part-type="species" reg="drakensbergensis">drakensbergensis</tp:taxon-name-part></tp:taxon-name></italic> (<tp:taxon-name><tp:taxon-name-part taxon-name-part-type="family">Poaceae</tp:taxon-name-part></tp:taxon-name>): A common new species in the <italic><tp:taxon-name><tp:taxon-name-part taxon-name-part-type="genus" reg="Festuca">F.</tp:taxon-name-part> <tp:taxon-name-part taxon-name-part-type="species" reg="caprina">caprina</tp:taxon-name-part></tp:taxon-name></italic> complex from the Drakensberg Mountain Centre of Floristic Endemism, southern Africa, with key and notes on taxa in the complex including the overlooked <italic><tp:taxon-name><tp:taxon-name-part taxon-name-part-type="genus" reg="Festuca">F.</tp:taxon-name-part> <tp:taxon-name-part taxon-name-part-type="species" reg="exaristata">exaristata</tp:taxon-name-part></tp:taxon-name></italic></article-title><source>PhytoKeys</source><day>07</day><month>10</month><year>2020</year><volume>162</volume><fpage>45</fpage><lpage>69</lpage><pub-id pub-id-type="doi">10.3897/phytokeys.162.55550</pub-id></mixed-citation></tp:treatment-meta><tp:nomenclature><tp:taxon-name><object-id xmlns:xlink="http://www.w3.org/1999/xlink" content-type="arpha" xlink:type="simple">DD93F5FD-94F7-58D4-A874-531194B095E3</object-id>
              <tp:taxon-name-part taxon-name-part-type="genus" reg="Festuca">Festuca</tp:taxon-name-part>
              <tp:taxon-name-part taxon-name-part-type="species" reg="caprina">caprina</tp:taxon-name-part>
              <tp:taxon-name-part taxon-name-part-type="infraspecific-rank">var.</tp:taxon-name-part>
              <tp:taxon-name-part taxon-name-part-type="variety" reg="caprina">caprina</tp:taxon-name-part>
            </tp:taxon-name><tp:taxon-authority>Nees, Fl. Afr. Austral. Ill. 443. 1841. Festuca nubigena subsp. caprina (Nees) St.-Yves, Rev. Bretonne Bot. Pure Appl. 2: 79. 1927.</tp:taxon-authority><xref ref-type="fig" rid="F3">Fig. 3</xref><xref ref-type="table" rid="T1">, Table 1</xref></tp:nomenclature><tp:treatment-sec sec-type="material" id="SECID0EPKBG"><title>Type.</title><p>South Africa. [Eastern Cape:] Table mountain, Queenstown Dev., Los-Tafelberg, 5000−6000 ft [1524−1829 m alt.], [1840], [flowering in December], D.F. Drége s.n. (lectotype, designated by <xref ref-type="bibr" rid="B1">Alexeev 1986</xref>: 1115: K (K000345257 [image!]; isolectotypes: K (K000345258 [image!]), LE (LE00009757 [image!]); syntypes: South Africa. Plantes du Cap, Los Tafelberg, 5000−6000 ft [1524−1829 m alt.], 7 Dec 1832, D.F. Drége 8.e.3920 (P (P00434763 [image!])); [South Africa] Afr. Austr. D.F. Drége s.n. (L (L1262355 [image!])); South Africa. Los Tafelberg, Dec 1826−1834, D.F. Drége s.n. (HAL (HAL0106999 [image!))).</p><p>= <tp:taxon-name><tp:taxon-name-part taxon-name-part-type="genus" reg="Festuca">Festuca</tp:taxon-name-part> <tp:taxon-name-part taxon-name-part-type="species" reg="caprina">caprina</tp:taxon-name-part> <tp:taxon-name-part taxon-name-part-type="infraspecific-rank">var.</tp:taxon-name-part> <tp:taxon-name-part taxon-name-part-type="variety" reg="curvula">curvula</tp:taxon-name-part></tp:taxon-name> Nees, Fl. Afr. Austral. Ill. 1: 443. 1841. Type: South Africa. [Eastern Cape:] [Monte] Los Tafelberg, an steinigen Oetern, 5000−6000 ft [1524−1829 m alt.], [flowering in December], D.F. Drége s.n. (lectotype, <bold>designated here</bold>: S (S-G-6704 right-hand plant annotated with ‘b’ [image!]); syntype: South Africa. Plantes du Cap, D.F. Drége 8.e.3920? (P (P00434764 [image!])).</p><p>= <tp:taxon-name><tp:taxon-name-part taxon-name-part-type="genus" reg="Festuca">Festuca</tp:taxon-name-part> <tp:taxon-name-part taxon-name-part-type="species" reg="costata">costata</tp:taxon-name-part> <tp:taxon-name-part taxon-name-part-type="infraspecific-rank">var.</tp:taxon-name-part> <tp:taxon-name-part taxon-name-part-type="variety" reg="longiseta">longiseta</tp:taxon-name-part></tp:taxon-name> Nees, Fl. Afr. Austral. Ill. 1: 447. 1841. Type: South Africa. [Eastern Cape:] Stockenstrom Division, Katberg, [4000−5000 ft; 1219−1524 m alt.], 1840, D.F. Drége s.n. (lectotype, designated by <xref ref-type="bibr" rid="B1">Alexeev 1986</xref>: 1115: K (K000345256 [image!]); isolectotype: K (K000345255 [image!])).</p><fig id="F3" position="float" orientation="portrait"><object-id xmlns:xlink="http://www.w3.org/1999/xlink" content-type="doi" xlink:type="simple">10.3897/phytokeys.162.55550.figure3</object-id><object-id xmlns:xlink="http://www.w3.org/1999/xlink" content-type="arpha" xlink:type="simple">EF856965-D7D6-5A5C-BED7-C1439F9ADFF1</object-id><label>Figure 3.</label><caption><p><tp:taxon-name><tp:taxon-name-part taxon-name-part-type="genus" reg="Festuca">Festuca</tp:taxon-name-part> <tp:taxon-name-part taxon-name-part-type="species" reg="caprina">caprina</tp:taxon-name-part> <tp:taxon-name-part taxon-name-part-type="infraspecific-rank">var.</tp:taxon-name-part> <tp:taxon-name-part taxon-name-part-type="variety" reg="caprina">caprina</tp:taxon-name-part></tp:taxon-name>. <bold>A</bold> Whole plant <bold>B</bold> abaxial leaf blade surface of tiller <bold>C, D</bold> spikelet, lateral view. <bold>A, B, D</bold> of S.P. Sylvester et al. 3492 (US) <bold>C</bold> of S.P. Sylvester et al. 3492 (PRE).</p></caption><graphic xmlns:xlink="http://www.w3.org/1999/xlink" xlink:href="phytokeys-162-045-g003.jpg" position="float" orientation="portrait" xlink:type="simple" id="oo_460435.jpg"><uri content-type="original_file" xlink:type="simple">https://binary.pensoft.net/fig/460435</uri></graphic></fig></tp:treatment-sec><tp:treatment-sec sec-type="notes" id="SECID0ENNBG"><title>Notes.</title><p><xref ref-type="bibr" rid="B1">Alexeev (1986)</xref> separated <italic><tp:taxon-name><tp:taxon-name-part taxon-name-part-type="genus" reg="Festuca">F.</tp:taxon-name-part> <tp:taxon-name-part taxon-name-part-type="species" reg="caprina">caprina</tp:taxon-name-part></tp:taxon-name></italic> from <italic><tp:taxon-name><tp:taxon-name-part taxon-name-part-type="genus" reg="Festuca">F.</tp:taxon-name-part> <tp:taxon-name-part taxon-name-part-type="species" reg="macra">macra</tp:taxon-name-part></tp:taxon-name></italic> (=<tp:taxon-name><tp:taxon-name-part taxon-name-part-type="genus" reg="Festuca">F.</tp:taxon-name-part> <tp:taxon-name-part taxon-name-part-type="species" reg="caprina">caprina</tp:taxon-name-part> <tp:taxon-name-part taxon-name-part-type="infraspecific-rank">var.</tp:taxon-name-part> <tp:taxon-name-part taxon-name-part-type="variety" reg="macra">macra</tp:taxon-name-part></tp:taxon-name>) based, in part, on the basal sheaths being fibrous. However, all type or original material of <italic><tp:taxon-name><tp:taxon-name-part taxon-name-part-type="genus" reg="Festuca">F.</tp:taxon-name-part> <tp:taxon-name-part taxon-name-part-type="species" reg="caprina">caprina</tp:taxon-name-part></tp:taxon-name></italic>, including the lectotype of <tp:taxon-name><tp:taxon-name-part taxon-name-part-type="genus" reg="Festuca">F.</tp:taxon-name-part> <tp:taxon-name-part taxon-name-part-type="species" reg="caprina">caprina</tp:taxon-name-part> <tp:taxon-name-part taxon-name-part-type="infraspecific-rank">var.</tp:taxon-name-part> <tp:taxon-name-part taxon-name-part-type="variety" reg="caprina">caprina</tp:taxon-name-part></tp:taxon-name> designated by <xref ref-type="bibr" rid="B1">Alexeev (1986)</xref>, had entire, often lustrous, basal sheaths apart from <tp:taxon-name><tp:taxon-name-part taxon-name-part-type="genus" reg="Festuca"/><tp:taxon-name-part taxon-name-part-type="species" reg="caprina"/><tp:taxon-name-part taxon-name-part-type="infraspecific-rank">var.</tp:taxon-name-part> <tp:taxon-name-part taxon-name-part-type="variety" reg="irrasa">irrasa</tp:taxon-name-part></tp:taxon-name>, which were obviously fibrous. The protologue mentions basal sheaths to be fibrous and, as such, <xref ref-type="bibr" rid="B1">Alexeev (1986)</xref> may have made an error in his choice of lectotype. Nevertheless, as only the type material of var. <tp:taxon-name><tp:taxon-name-part taxon-name-part-type="genus" reg="Festuca"/><tp:taxon-name-part taxon-name-part-type="species" reg="caprina"/><tp:taxon-name-part taxon-name-part-type="variety" reg="irrasa">irrasa</tp:taxon-name-part></tp:taxon-name>, which was designated by <xref ref-type="bibr" rid="B33">Stapf (1900)</xref>, has fibrous basal sheaths, this also raises questions over the accuracy of the description in the protologue for var. <tp:taxon-name><tp:taxon-name-part taxon-name-part-type="genus" reg="Festuca"/><tp:taxon-name-part taxon-name-part-type="species" reg="caprina"/><tp:taxon-name-part taxon-name-part-type="variety" reg="caprina">caprina</tp:taxon-name-part></tp:taxon-name>. If we treat <tp:taxon-name><tp:taxon-name-part taxon-name-part-type="genus" reg="Festuca">F.</tp:taxon-name-part> <tp:taxon-name-part taxon-name-part-type="species" reg="caprina">caprina</tp:taxon-name-part> <tp:taxon-name-part taxon-name-part-type="infraspecific-rank">var.</tp:taxon-name-part> <tp:taxon-name-part taxon-name-part-type="variety" reg="caprina">caprina</tp:taxon-name-part></tp:taxon-name> based on the K lectotype and isolectotype designated by <xref ref-type="bibr" rid="B1">Alexeev (1986)</xref> then var. <tp:taxon-name><tp:taxon-name-part taxon-name-part-type="genus" reg="Festuca"/><tp:taxon-name-part taxon-name-part-type="species" reg="caprina"/><tp:taxon-name-part taxon-name-part-type="variety" reg="caprina">caprina</tp:taxon-name-part></tp:taxon-name> should be considered as having entire basal sheaths that do not split into fibres. Oddly, the inflorescences of all var. <tp:taxon-name><tp:taxon-name-part taxon-name-part-type="genus" reg="Festuca"/><tp:taxon-name-part taxon-name-part-type="species" reg="caprina"/><tp:taxon-name-part taxon-name-part-type="variety" reg="caprina">caprina</tp:taxon-name-part></tp:taxon-name> specimens studied had a distinct butter-like smell upon the opening of specimen press papers, which then quickly dissipated. This odour was barely to sometimes slightly susceptible in specimens of <tp:taxon-name><tp:taxon-name-part taxon-name-part-type="genus" reg="Festuca">F.</tp:taxon-name-part> <tp:taxon-name-part taxon-name-part-type="species" reg="caprina">caprina</tp:taxon-name-part> <tp:taxon-name-part taxon-name-part-type="infraspecific-rank">var.</tp:taxon-name-part> <tp:taxon-name-part taxon-name-part-type="variety" reg="macra">macra</tp:taxon-name-part></tp:taxon-name> or var. <tp:taxon-name><tp:taxon-name-part taxon-name-part-type="genus" reg="Festuca"/><tp:taxon-name-part taxon-name-part-type="variety" reg="macra"/><tp:taxon-name-part taxon-name-part-type="variety" reg="irrasa">irrasa</tp:taxon-name-part></tp:taxon-name> or <italic><tp:taxon-name><tp:taxon-name-part taxon-name-part-type="genus" reg="Festuca">F.</tp:taxon-name-part> <tp:taxon-name-part taxon-name-part-type="species" reg="drakensbergensis">drakensbergensis</tp:taxon-name-part></tp:taxon-name></italic>. It remains to be seen whether this character is diagnostic and what phytochemical compounds are involved.</p><p><tp:taxon-name><tp:taxon-name-part taxon-name-part-type="genus" reg="Festuca">Festuca</tp:taxon-name-part> <tp:taxon-name-part taxon-name-part-type="species" reg="caprina">caprina</tp:taxon-name-part> <tp:taxon-name-part taxon-name-part-type="infraspecific-rank">var.</tp:taxon-name-part> <tp:taxon-name-part taxon-name-part-type="variety" reg="caprina">caprina</tp:taxon-name-part></tp:taxon-name> is more common at lower elevations in the Drakensberg Mountain Centre (<xref ref-type="bibr" rid="B4">Carbutt 2019</xref>) and surrounding mountainous habitats of southern Africa and extends from southern Africa to Tanzania. The species appears to prefer more mesic Afro-alpine and Afro-montane grasslands and is outcompeted by <tp:taxon-name><tp:taxon-name-part taxon-name-part-type="genus" reg="Festuca">F.</tp:taxon-name-part> <tp:taxon-name-part taxon-name-part-type="species" reg="caprina">caprina</tp:taxon-name-part> <tp:taxon-name-part taxon-name-part-type="infraspecific-rank">var.</tp:taxon-name-part> <tp:taxon-name-part taxon-name-part-type="variety" reg="macra">macra</tp:taxon-name-part></tp:taxon-name> in the drier summit area of the high escarpment in the <abbrev xmlns:xlink="http://www.w3.org/1999/xlink" content-type="institution" xlink:title="Drakensberg Mountain Centre of Floristic Diversity and Endemism" id="ABBRID0EKVBG" xlink:type="simple">DMC</abbrev>. Of the 222 2 m × 2 m plots studied for all vascular plants across the Afro-alpine <abbrev xmlns:xlink="http://www.w3.org/1999/xlink" content-type="institution" xlink:title="Drakensberg Mountain Centre of Floristic Diversity and Endemism" id="ABBRID0EPVBG" xlink:type="simple">DMC</abbrev> (Sylvester et al. unpubl. data), <italic><tp:taxon-name><tp:taxon-name-part taxon-name-part-type="genus" reg="Festuca">F.</tp:taxon-name-part> <tp:taxon-name-part taxon-name-part-type="species" reg="caprina">caprina</tp:taxon-name-part></tp:taxon-name> var. <tp:taxon-name><tp:taxon-name-part taxon-name-part-type="genus" reg="Festuca"/><tp:taxon-name-part taxon-name-part-type="species" reg="caprina"/><tp:taxon-name-part taxon-name-part-type="variety" reg="caprina">caprina</tp:taxon-name-part></tp:taxon-name></italic> was rarely encountered, being found in only 13 plots from the Eastern Cape and Free State. The species was usually encountered in lower elevation Afro-montane transitioning to Afro-alpine grasslands at ca. 2500−2700 m alt. or exceptionally at higher elevations to 2981 m alt. in damper shaded sites, highlighting its very low frequency and commonality in the high-elevation xeric Afro-alpine zone of the <abbrev xmlns:xlink="http://www.w3.org/1999/xlink" content-type="institution" xlink:title="Drakensberg Mountain Centre of Floristic Diversity and Endemism" id="ABBRID0ELWBG" xlink:type="simple">DMC</abbrev>.</p><p><tp:taxon-name><tp:taxon-name-part taxon-name-part-type="genus" reg="Festuca">Festuca</tp:taxon-name-part> <tp:taxon-name-part taxon-name-part-type="species" reg="caprina">caprina</tp:taxon-name-part> <tp:taxon-name-part taxon-name-part-type="infraspecific-rank">var.</tp:taxon-name-part> <tp:taxon-name-part taxon-name-part-type="variety" reg="curvula">curvula</tp:taxon-name-part></tp:taxon-name> is also herein lectotypified. In the protologue, <xref ref-type="bibr" rid="B22">Nees von Esenbeck (1841</xref>: 443) only cited a single Drége s.n. collection from monte Los-Tafelberg, 6000 ft (1829 m alt.), which is assumed to be the same type locality as var. <tp:taxon-name><tp:taxon-name-part taxon-name-part-type="genus" reg="Festuca"/><tp:taxon-name-part taxon-name-part-type="species" reg="caprina"/><tp:taxon-name-part taxon-name-part-type="variety" reg="caprina">caprina</tp:taxon-name-part></tp:taxon-name> that was found in Los-Tafelberg of the Eastern Cape Province, near Queenstown. <xref ref-type="bibr" rid="B22">Nees von Esenbeck (1841</xref>: 443) labelled var. <tp:taxon-name><tp:taxon-name-part taxon-name-part-type="genus" reg="Festuca"/><tp:taxon-name-part taxon-name-part-type="species" reg="caprina"/><tp:taxon-name-part taxon-name-part-type="variety" reg="caprina">caprina</tp:taxon-name-part></tp:taxon-name> and var. <tp:taxon-name><tp:taxon-name-part taxon-name-part-type="genus" reg="Festuca"/><tp:taxon-name-part taxon-name-part-type="species" reg="caprina"/><tp:taxon-name-part taxon-name-part-type="variety" reg="curvula">curvula</tp:taxon-name-part></tp:taxon-name> ‘a’ and ‘b’, respectively, with the S-G-6704 right hand plant chosen as lectotype based on this matching the protologue information and being the only specimen sheet amongst the original material to be annotated with an ‘a’ and ‘b’ in Nees von Esenbeck’s cursive handwriting. The right-hand plant annotated with ‘b’ fitted the protologue description of var. <tp:taxon-name><tp:taxon-name-part taxon-name-part-type="genus" reg="Festuca"/><tp:taxon-name-part taxon-name-part-type="species" reg="caprina"/><tp:taxon-name-part taxon-name-part-type="variety" reg="curvula">curvula</tp:taxon-name-part></tp:taxon-name>, with Nees differentiating the variety based on its shorter height, curved blades and subsecund panicle branches with few purplish spikelets. One specimen amongst the original material, D.F. Drége 8.e.3920? (P00434764), also had ‘Curvula’ written on the label but limited locality information aside from ‘Plantes du Cap’ and is here considered a syntype of var. <tp:taxon-name><tp:taxon-name-part taxon-name-part-type="genus" reg="Festuca"/><tp:taxon-name-part taxon-name-part-type="species" reg="caprina"/><tp:taxon-name-part taxon-name-part-type="variety" reg="curvula">curvula</tp:taxon-name-part></tp:taxon-name> as it also fits the description given in the protologue. While the differentiating characters of <tp:taxon-name><tp:taxon-name-part taxon-name-part-type="genus" reg="Festuca">F.</tp:taxon-name-part> <tp:taxon-name-part taxon-name-part-type="species" reg="caprina">caprina</tp:taxon-name-part> <tp:taxon-name-part taxon-name-part-type="infraspecific-rank">var.</tp:taxon-name-part> <tp:taxon-name-part taxon-name-part-type="variety" reg="curvula">curvula</tp:taxon-name-part></tp:taxon-name> are also found in <italic><tp:taxon-name><tp:taxon-name-part taxon-name-part-type="genus" reg="Festuca">F.</tp:taxon-name-part> <tp:taxon-name-part taxon-name-part-type="species" reg="drakensbergensis">drakensbergensis</tp:taxon-name-part></tp:taxon-name></italic>, we deduce that var. <tp:taxon-name><tp:taxon-name-part taxon-name-part-type="genus" reg="Festuca"/><tp:taxon-name-part taxon-name-part-type="species" reg="caprina"/><tp:taxon-name-part taxon-name-part-type="variety" reg="curvula">curvula</tp:taxon-name-part></tp:taxon-name> is a slight variation from the norm in <italic><tp:taxon-name><tp:taxon-name-part taxon-name-part-type="genus" reg="Festuca">F.</tp:taxon-name-part> <tp:taxon-name-part taxon-name-part-type="species" reg="caprina">caprina</tp:taxon-name-part></tp:taxon-name></italic> as neither the type specimens designated herein, nor any of the other original material from the type locality, can be attributed to <italic><tp:taxon-name><tp:taxon-name-part taxon-name-part-type="genus" reg="Festuca">F.</tp:taxon-name-part> <tp:taxon-name-part taxon-name-part-type="species" reg="drakensbergensis">drakensbergensis</tp:taxon-name-part></tp:taxon-name></italic> based on their lacking extravaginal branching and cataphyllous shoots as well as having entire lustrous basal sheaths.</p></tp:treatment-sec><tp:treatment-sec sec-type="material" id="SECID0EF2BG"><title>Selected specimens examined.</title><p><bold>South Africa.</bold> Eastern Cape: Naudes Nek pass, near Rhodes, <named-content xmlns:xlink="http://www.w3.org/1999/xlink" content-type="dwc:verbatimCoordinates" xlink:type="simple"><named-content content-type="geo-json" specific-use="{&#34;type&#34;:&#34;Point&#34;,&#34;coordinates&#34;:[28.105164,-30.764792]}" id="NCID0EQ2BG" xlink:type="simple">30.764792S, 28.105164E</named-content></named-content>, 2588 m alt., Afro-alpine tussock grassland, low rock outcrop, 13 Feb 2020, S.P. Sylvester et al. 3492 (NU, PRE, US); Free State: Witsieshoek, at beginning of Sentinel trail by parking lot, path-side, <named-content xmlns:xlink="http://www.w3.org/1999/xlink" content-type="dwc:verbatimCoordinates" xlink:type="simple"><named-content content-type="geo-json" specific-use="{&#34;type&#34;:&#34;Point&#34;,&#34;coordinates&#34;:[28.893296,-28.733181]}" id="NCID0EY2BG" xlink:type="simple">28.733181S, 28.893296E</named-content></named-content>, 2607 m alt., 5 Feb 2020, S.P. Sylvester et al. 3418 (US); Free State: Witsieshoek, Sentinel trail, along beginning of trail that leads to the chain ladders that take you up to Amphitheatre, path-side, <named-content xmlns:xlink="http://www.w3.org/1999/xlink" content-type="dwc:verbatimCoordinates" xlink:type="simple"><named-content content-type="geo-json" specific-use="{&#34;type&#34;:&#34;Point&#34;,&#34;coordinates&#34;:[28.894084,-28.736207]}" id="NCID0EA3BG" xlink:type="simple">28.736207S, 28.894084E</named-content></named-content>, 2693 m alt., 5 Feb 2020, S.P. Sylvester et al. 3416 (US); Free State: Golden Gate National Park, summit of Wodehouse Peak, 14 Jan 1975, R.P. Ellis 2383 (PRE0464133); KwaZulu-Natal: Amphitheatre, slopes near the Tugela waterfall, Afro-alpine grassland, <named-content xmlns:xlink="http://www.w3.org/1999/xlink" content-type="dwc:verbatimCoordinates" xlink:type="simple"><named-content content-type="geo-json" specific-use="{&#34;type&#34;:&#34;Point&#34;,&#34;coordinates&#34;:[28.888942,-28.750810]}" id="NCID0EI3BG" xlink:type="simple">28.750810S, 28.888942</named-content></named-content>E, 2981 m alt., 5 Feb 2020, S.P. Sylvester et al. 3409a (US); KwaZulu-Natal: Sentinel Trail, off the main trail at the top of an east facing gully ca. 1 km from the chain ladders, <named-content xmlns:xlink="http://www.w3.org/1999/xlink" content-type="dwc:verbatimCoordinates" xlink:type="simple"><named-content content-type="geo-json" specific-use="{&#34;type&#34;:&#34;Point&#34;,&#34;coordinates&#34;:[28.888205,-28.743162]}" id="NCID0EQ3BG" xlink:type="simple">28.743162S, 28.888205E</named-content></named-content>, 2953 m alt., shaded Afro-montane grassland grading into Afro-alpine grassland, damp soil, rarely grazed, 6 Mar 2020, S.P. Sylvester et al. 3713 (NU, PRE, US).</p></tp:treatment-sec><tp:treatment-sec><!--Section generated to contain objects referenced in tp:taxon-treatment.--><table-wrap id="T1" position="float" orientation="portrait"><label>Table 1.</label><caption><p>Differences in key morphological characters between the species of the <italic><tp:taxon-name><tp:taxon-name-part taxon-name-part-type="genus" reg="Festuca">Festuca</tp:taxon-name-part> <tp:taxon-name-part taxon-name-part-type="species" reg="caprina">caprina</tp:taxon-name-part></tp:taxon-name></italic> complex in southern Africa.</p></caption><table id="TID0E4FBG" rules="all"><tbody><tr><th rowspan="1" colspan="1">Character</th><th rowspan="1" colspan="1">
                  <tp:taxon-name><tp:taxon-name-part taxon-name-part-type="genus" reg="Festuca">F.</tp:taxon-name-part> <tp:taxon-name-part taxon-name-part-type="species" reg="caprina">caprina</tp:taxon-name-part> <tp:taxon-name-part taxon-name-part-type="infraspecific-rank">var.</tp:taxon-name-part> <tp:taxon-name-part taxon-name-part-type="variety" reg="caprina">caprina</tp:taxon-name-part></tp:taxon-name>
                </th><th rowspan="1" colspan="1">
                  <tp:taxon-name><tp:taxon-name-part taxon-name-part-type="genus" reg="Festuca">F.</tp:taxon-name-part> <tp:taxon-name-part taxon-name-part-type="species" reg="caprina">caprina</tp:taxon-name-part> <tp:taxon-name-part taxon-name-part-type="infraspecific-rank">var.</tp:taxon-name-part> <tp:taxon-name-part taxon-name-part-type="variety" reg="irrasa">irrasa</tp:taxon-name-part></tp:taxon-name>
                </th><th rowspan="1" colspan="1">
                  <tp:taxon-name><tp:taxon-name-part taxon-name-part-type="genus" reg="Festuca">F.</tp:taxon-name-part> <tp:taxon-name-part taxon-name-part-type="species" reg="caprina">caprina</tp:taxon-name-part> <tp:taxon-name-part taxon-name-part-type="infraspecific-rank">var.</tp:taxon-name-part> <tp:taxon-name-part taxon-name-part-type="variety" reg="macra">macra</tp:taxon-name-part></tp:taxon-name>
                </th><th rowspan="1" colspan="1">
                  <italic><tp:taxon-name><tp:taxon-name-part taxon-name-part-type="genus" reg="Festuca">F.</tp:taxon-name-part> <tp:taxon-name-part taxon-name-part-type="species" reg="exaristata">exaristata</tp:taxon-name-part></tp:taxon-name></italic>
                </th><th rowspan="1" colspan="1">
                  <italic><tp:taxon-name><tp:taxon-name-part taxon-name-part-type="genus" reg="Festuca">F.</tp:taxon-name-part> <tp:taxon-name-part taxon-name-part-type="species" reg="drakensbergensis">drakensbergensis</tp:taxon-name-part></tp:taxon-name></italic>
                </th></tr><tr><td rowspan="1" colspan="1">Tillers</td><td rowspan="1" colspan="3">intravaginal</td><td rowspan="1" colspan="2">Extravaginal, rarely also intravaginal</td></tr><tr><td rowspan="1" colspan="1">Culm height (cm)</td><td rowspan="1" colspan="1">35–100</td><td rowspan="1" colspan="1">ca. 30–65</td><td rowspan="1" colspan="1">(28–)60–110(–120+)</td><td rowspan="1" colspan="1">ca. 19–35</td><td rowspan="1" colspan="1">(12.5–)20–46(–65)</td></tr><tr><td rowspan="1" colspan="1">Height of basal foliage</td><td rowspan="1" colspan="1">(20−)30–60+ cm tall, generally (&gt; ½) &gt; ¾ to surpassing the length of the culms</td><td rowspan="1" colspan="1">ca. 14–30 cm tall, often &lt; ½ the length of the culms</td><td rowspan="1" colspan="1">(10−)30–80+ cm tall, generally &gt; ½ the length of the culms</td><td rowspan="1" colspan="1">ca. 12–25 cm tall, generally &lt; ½ the length of the culms</td><td rowspan="1" colspan="1">(2−)4−20(−27) cm tall, generally &lt; ½ the length of the culms</td></tr><tr><td rowspan="1" colspan="1">Sheaths of old leaves</td><td rowspan="1" colspan="1">Not falling apart into parallel thin threads</td><td rowspan="1" colspan="1">falling apart (shredded) into parallel thin threads</td><td rowspan="1" colspan="2">Not falling apart into parallel thin threads</td><td rowspan="1" colspan="1">Falling apart (shredded) into parallel thin threads</td></tr><tr><td rowspan="1" colspan="1">Sheaths of tillers and basal culm length (cm)</td><td rowspan="1" colspan="1">ca. 6–16(–24)</td><td rowspan="1" colspan="1">ca. 2–10</td><td rowspan="1" colspan="1">(3–)12–24+</td><td rowspan="1" colspan="1">ca. 1–4(–10?)</td><td rowspan="1" colspan="1">(0.5–)2–7(–10)</td></tr><tr><td rowspan="1" colspan="1">Basal culm and tiller leaf blade length (cm)</td><td rowspan="1" colspan="1">(8.5–)12–60</td><td rowspan="1" colspan="1">ca. 1.8–20</td><td rowspan="1" colspan="1">(4–)13–66.5+</td><td rowspan="1" colspan="1">ca. 2–25</td><td rowspan="1" colspan="1">(2–)5–15(–26)</td></tr><tr><td rowspan="1" colspan="1">Leaf blade in middle vein (midrib)</td><td rowspan="1" colspan="3">Sharp, keel-like</td><td rowspan="1" colspan="1">Blunt, rounded</td><td rowspan="1" colspan="1">Usually sharp, keel-like, sometimes blunt, rounded</td></tr><tr><td rowspan="1" colspan="1">Abaxial leaf surface</td><td rowspan="1" colspan="1">Smooth or rarely scaberulous towards apices</td><td rowspan="1" colspan="1">Smooth or rarely scaberulous towards apices</td><td rowspan="1" colspan="1">Scabrous throughout</td><td rowspan="1" colspan="1">Smooth</td><td rowspan="1" colspan="1">Smooth or only scaberulous at apex</td></tr><tr><td rowspan="1" colspan="1">Panicle branches</td><td rowspan="1" colspan="1">Scabrous</td><td rowspan="1" colspan="1">Usually long-scabrous, prickles hair-like</td><td rowspan="1" colspan="1">Scabrous</td><td rowspan="1" colspan="1">Smooth</td><td rowspan="1" colspan="1">Scabrous or rarely smooth</td></tr><tr><td rowspan="1" colspan="1">Lowermost lemma length (mm)</td><td rowspan="1" colspan="1">(4.5−)6−7(−9)</td><td rowspan="1" colspan="1">ca. (5.2−)5.5−6.5</td><td rowspan="1" colspan="1">(4.5−)5−7.2(−9?)</td><td rowspan="1" colspan="1">4−4.2</td><td rowspan="1" colspan="1">4.5−5.8</td></tr><tr><td rowspan="1" colspan="1">Spikelet pubescence</td><td rowspan="1" colspan="1">glabrous</td><td rowspan="1" colspan="1">Usually hispid on lemmas, paleas and rachillas</td><td rowspan="1" colspan="3">glabrous</td></tr><tr><td rowspan="1" colspan="1">Awn length (mm)</td><td rowspan="1" colspan="1">(0−)1−4.5</td><td rowspan="1" colspan="1">ca. 1.5−2.8</td><td rowspan="1" colspan="1">(0−)1.5−5.5</td><td rowspan="1" colspan="1">0</td><td rowspan="1" colspan="1">(0−)0.5−3</td></tr><tr><td rowspan="1" colspan="1">Anthers length (mm)</td><td rowspan="1" colspan="1">(2.1−)2.4−4</td><td rowspan="1" colspan="1">ca. 2.6−2.8</td><td rowspan="1" colspan="1">(1.6 mm?; <xref ref-type="bibr" rid="B1">Alexeev 1986</xref>)(1.8−)2−3.5(−4)</td><td rowspan="1" colspan="1">1.5−1.8</td><td rowspan="1" colspan="1">0.8−1.6(−1.8)</td></tr><tr><td rowspan="1" colspan="1">Ovary apex</td><td rowspan="1" colspan="3">Hairy, hairs sparse (sometimes just 1 or 2) or dense</td><td rowspan="1" colspan="1">Glabrous</td><td rowspan="1" colspan="1">Hairy, hairs sparse or dense</td></tr></tbody></table></table-wrap></tp:treatment-sec><ref-list><ref id="B1"><mixed-citation xmlns:xlink="http://www.w3.org/1999/xlink" xlink:type="simple"><person-group><name name-style="western"><surname>Alexeev</surname><given-names>EB</given-names></name></person-group> (<year>1986</year>) <article-title>New narrow-leaved <italic><tp:taxon-name><tp:taxon-name-part taxon-name-part-type="genus">Festuca</tp:taxon-name-part></tp:taxon-name></italic> (<tp:taxon-name><tp:taxon-name-part taxon-name-part-type="family">Poaceae</tp:taxon-name-part></tp:taxon-name>) members from tropical and south Africa.</article-title><source>Botaniĉeskij Zhurnal (Moscow &amp; Leningrad)</source><volume>71</volume>(<issue>8</issue>): <fpage>1109</fpage>–<lpage>1117</lpage>.</mixed-citation></ref><ref id="B33"><mixed-citation xmlns:xlink="http://www.w3.org/1999/xlink" xlink:type="simple"><person-group><name name-style="western"><surname>Stapf</surname><given-names>O</given-names></name></person-group> (<year>1900</year>) <article-title><tp:taxon-name><tp:taxon-name-part taxon-name-part-type="family">Gramineae</tp:taxon-name-part></tp:taxon-name>.</article-title> In: <person-group><name name-style="western"><surname>Thiselton-Dyer</surname><given-names>WT</given-names></name></person-group> (<role>Ed.</role>) <issue-title>Flora Capensis, Volume VII, Pontederiaceae to Gramineae.</issue-title><source>Lovell Reeve &amp; Co. Ltd., London</source>, <fpage>310</fpage>–<lpage>765</lpage>.</mixed-citation></ref><ref id="B4"><mixed-citation xmlns:xlink="http://www.w3.org/1999/xlink" xlink:type="simple"><person-group><name name-style="western"><surname>Carbutt</surname><given-names>C</given-names></name></person-group> (<year>2019</year>) <article-title>The Drakensberg Mountain Centre: A necessary revision of southern Africa’s high-elevation centre of plant endemism.</article-title><source>South African Journal of Botany</source><volume>124</volume>: <fpage>508</fpage>–<lpage>529</lpage>. <ext-link xlink:type="simple" ext-link-type="doi" xlink:href="10.1016/j.sajb.2019.05.032">https://doi.org/10.1016/j.sajb.2019.05.032</ext-link></mixed-citation></ref><ref id="B22"><mixed-citation xmlns:xlink="http://www.w3.org/1999/xlink" xlink:type="simple"><person-group><name name-style="western"><surname>Nees von Esenbeck</surname><given-names>CGD</given-names></name></person-group> (<year>1841</year>) Florae Africae Australioris Illustrationes Monographicae: <tp:taxon-name><tp:taxon-name-part taxon-name-part-type="family">Gramineae</tp:taxon-name-part></tp:taxon-name>. Palala Press. <ext-link xlink:type="simple" ext-link-type="doi" xlink:href="10.5962/bhl.title.7585">https://doi.org/10.5962/bhl.title.7585</ext-link></mixed-citation></ref></ref-list></tp:taxon-treatment>
