# Supplementary material for: Festuca drakensbergensis (Poaceae): A common new species in the F. caprina complex from the Drakensberg Mountain Centre of Floristic Endemism, southern Africa, with key and notes on taxa in the complex including the overlooked F. exaristata
Source: PhytoKeys. 2020 Oct 7;162:45–69. doi: 10.3897/phytokeys.162.55550 (PMC7557330; doi:10.3897/phytokeys.162.55550)
Supplement: XML Treatment for Festuca caprina var. irrasa [file phytokeys.162.55550-treatment3.xml]

<!DOCTYPE tp:taxon-treatment
  PUBLIC "-//TaxonX//DTD Taxonomic Treatment Publishing DTD v0 20100105//EN" "tax-treatment-NSO.dtd">
<tp:taxon-treatment xmlns:tp="http://www.plazi.org/taxpub"><tp:treatment-meta><kwd-group><label>Taxon classification</label><kwd><named-content xmlns:xlink="http://www.w3.org/1999/xlink" content-type="kingdom">Plantae</named-content></kwd><kwd><named-content xmlns:xlink="http://www.w3.org/1999/xlink" content-type="order">Poales</named-content></kwd><kwd><named-content xmlns:xlink="http://www.w3.org/1999/xlink" content-type="family">Poaceae</named-content></kwd></kwd-group><mixed-citation publication-type="journal"><person-group><name><surname>Sylvester</surname><given-names>Steven P.</given-names></name><name><surname>Soreng</surname><given-names>Robert J.</given-names></name><name><surname>Sylvester</surname><given-names>Mitsy D.P.V.</given-names></name><name><surname>Clark</surname><given-names>Vincent Ralph</given-names></name></person-group><article-title><italic><tp:taxon-name><tp:taxon-name-part taxon-name-part-type="genus" reg="Festuca">Festuca</tp:taxon-name-part> <tp:taxon-name-part taxon-name-part-type="species" reg="drakensbergensis">drakensbergensis</tp:taxon-name-part></tp:taxon-name></italic> (<tp:taxon-name><tp:taxon-name-part taxon-name-part-type="family">Poaceae</tp:taxon-name-part></tp:taxon-name>): A common new species in the <italic><tp:taxon-name><tp:taxon-name-part taxon-name-part-type="genus" reg="Festuca">F.</tp:taxon-name-part> <tp:taxon-name-part taxon-name-part-type="species" reg="caprina">caprina</tp:taxon-name-part></tp:taxon-name></italic> complex from the Drakensberg Mountain Centre of Floristic Endemism, southern Africa, with key and notes on taxa in the complex including the overlooked <italic><tp:taxon-name><tp:taxon-name-part taxon-name-part-type="genus" reg="Festuca">F.</tp:taxon-name-part> <tp:taxon-name-part taxon-name-part-type="species" reg="exaristata">exaristata</tp:taxon-name-part></tp:taxon-name></italic></article-title><source>PhytoKeys</source><day>07</day><month>10</month><year>2020</year><volume>162</volume><fpage>45</fpage><lpage>69</lpage><pub-id pub-id-type="doi">10.3897/phytokeys.162.55550</pub-id></mixed-citation></tp:treatment-meta><tp:nomenclature><tp:taxon-name><object-id xmlns:xlink="http://www.w3.org/1999/xlink" content-type="arpha" xlink:type="simple">B82713AF-70DA-5358-80C9-FE653AF53E30</object-id>
              <tp:taxon-name-part taxon-name-part-type="genus" reg="Festuca">Festuca</tp:taxon-name-part>
              <tp:taxon-name-part taxon-name-part-type="species" reg="caprina">caprina</tp:taxon-name-part>
              <tp:taxon-name-part taxon-name-part-type="infraspecific-rank">var.</tp:taxon-name-part>
              <tp:taxon-name-part taxon-name-part-type="variety" reg="irrasa">irrasa</tp:taxon-name-part>
            </tp:taxon-name><tp:taxon-authority>Stapf, Fl. Cap. 7: 720. 1900.</tp:taxon-authority><xref ref-type="fig" rid="F4">Fig. 4</xref><xref ref-type="table" rid="T1">, Table 1</xref></tp:nomenclature><tp:treatment-sec sec-type="material" id="SECID0EI5BG"><title>Type.</title><p>South Africa. [Eastern Cape: Grahamstown], Howison Poort, Nov 1894, H.G. Flanagan s.n. (lectotype, designated by <xref ref-type="bibr" rid="B1">Alexeev 1986</xref>: 1115: K (K000345259 [image!]); syntype: South Africa. East Province of Cape Colony [Eastern Cape]: Amatole Mountains, Mar 1883, J. Buchanan 37 (K (K000345260 [image!])).</p></tp:treatment-sec><tp:treatment-sec sec-type="notes" id="SECID0ES5BG"><title>Notes.</title><p><tp:taxon-name><tp:taxon-name-part taxon-name-part-type="genus" reg="Festuca">Festuca</tp:taxon-name-part> <tp:taxon-name-part taxon-name-part-type="species" reg="caprina">caprina</tp:taxon-name-part> <tp:taxon-name-part taxon-name-part-type="infraspecific-rank">var.</tp:taxon-name-part> <tp:taxon-name-part taxon-name-part-type="variety" reg="irrasa">irrasa</tp:taxon-name-part></tp:taxon-name> may indeed be distinct and warrant elevating to species level. It differs from the other intravaginally branched taxa in the complex (<tp:taxon-name><tp:taxon-name-part taxon-name-part-type="genus" reg="Festuca">F.</tp:taxon-name-part> <tp:taxon-name-part taxon-name-part-type="species" reg="caprina">caprina</tp:taxon-name-part> <tp:taxon-name-part taxon-name-part-type="infraspecific-rank">var.</tp:taxon-name-part> <tp:taxon-name-part taxon-name-part-type="variety" reg="caprina">caprina</tp:taxon-name-part></tp:taxon-name> and <tp:taxon-name><tp:taxon-name-part taxon-name-part-type="genus" reg="Festuca">F.</tp:taxon-name-part> <tp:taxon-name-part taxon-name-part-type="species" reg="caprina">caprina</tp:taxon-name-part> <tp:taxon-name-part taxon-name-part-type="infraspecific-rank">var.</tp:taxon-name-part> <tp:taxon-name-part taxon-name-part-type="variety" reg="macra">macra</tp:taxon-name-part></tp:taxon-name>) by the obviously fibrous basal sheaths and usually short-hispid or long-scabrous (prickles hair-like) lemmas, paleas and rachillas. The character of lemma, palea and rachilla pubescence sometimes varies with hispid hairs sometimes only found at the apex of some lemmas in the inflorescence. The panicle branches and pedicels are also usually densely short-hispid or long-scabrous with hooks elongating to become almost hair-like, a character not seen in the other members of the <italic><tp:taxon-name><tp:taxon-name-part taxon-name-part-type="genus" reg="Festuca">F.</tp:taxon-name-part> <tp:taxon-name-part taxon-name-part-type="species" reg="caprina">caprina</tp:taxon-name-part></tp:taxon-name></italic> complex, although this character also appears to vary. The variation may be due to introgressive hybridisation or lateral gene transfer between taxa, which possibly occur frequently in grasses (<xref ref-type="bibr" rid="B14">Kellogg 2015</xref>; <xref ref-type="bibr" rid="B12">Hibdige et al. 2020</xref>; <xref ref-type="bibr" rid="B35">Tkach et al. 2020</xref>). This could be exemplified by how one specimen (Sylvester et al. 3547) that was collected close to both var. <tp:taxon-name><tp:taxon-name-part taxon-name-part-type="genus" reg="Festuca"/><tp:taxon-name-part taxon-name-part-type="species" reg="caprina"/><tp:taxon-name-part taxon-name-part-type="variety" reg="macra">macra</tp:taxon-name-part></tp:taxon-name> (Sylvester et al. 3538) and var. <tp:taxon-name><tp:taxon-name-part taxon-name-part-type="genus" reg="Festuca"/><tp:taxon-name-part taxon-name-part-type="species" reg="caprina"/><tp:taxon-name-part taxon-name-part-type="variety" reg="irrasa">irrasa</tp:taxon-name-part></tp:taxon-name> (Sylvester et al. 3542) had inflorescence characteristics of var. <tp:taxon-name><tp:taxon-name-part taxon-name-part-type="genus" reg="Festuca"/><tp:taxon-name-part taxon-name-part-type="species" reg="caprina"/><tp:taxon-name-part taxon-name-part-type="variety" reg="irrasa">irrasa</tp:taxon-name-part></tp:taxon-name>, but antrorsely scabrous abaxial leaf-blade surfaces like <tp:taxon-name><tp:taxon-name-part taxon-name-part-type="genus" reg="Festuca"/><tp:taxon-name-part taxon-name-part-type="species" reg="caprina"/><tp:taxon-name-part taxon-name-part-type="infraspecific-rank">var.</tp:taxon-name-part> <tp:taxon-name-part taxon-name-part-type="variety" reg="macra">macra</tp:taxon-name-part></tp:taxon-name>. Further work is needed to clarify the circumscription and taxonomic position of var. <tp:taxon-name><tp:taxon-name-part taxon-name-part-type="genus" reg="Festuca"/><tp:taxon-name-part taxon-name-part-type="species" reg="caprina"/><tp:taxon-name-part taxon-name-part-type="variety" reg="irrasa">irrasa</tp:taxon-name-part></tp:taxon-name>. <italic><tp:taxon-name><tp:taxon-name-part taxon-name-part-type="genus" reg="Festuca">Festuca</tp:taxon-name-part> <tp:taxon-name-part taxon-name-part-type="species" reg="drakensbergensis">drakensbergensis</tp:taxon-name-part></tp:taxon-name></italic>, described herein, also usually has fibrous basal sheaths and, although not as conspicuous as <tp:taxon-name><tp:taxon-name-part taxon-name-part-type="genus" reg="Festuca">F.</tp:taxon-name-part> <tp:taxon-name-part taxon-name-part-type="species" reg="caprina">caprina</tp:taxon-name-part> <tp:taxon-name-part taxon-name-part-type="infraspecific-rank">var.</tp:taxon-name-part> <tp:taxon-name-part taxon-name-part-type="variety" reg="irrasa">irrasa</tp:taxon-name-part></tp:taxon-name>, can be readily distinguished based on its extravaginal tiller branching, presence of rhizomes and smaller anther size, amongst other characters.</p><p><tp:taxon-name><tp:taxon-name-part taxon-name-part-type="genus" reg="Festuca">Festuca</tp:taxon-name-part> <tp:taxon-name-part taxon-name-part-type="species" reg="caprina">caprina</tp:taxon-name-part> <tp:taxon-name-part taxon-name-part-type="infraspecific-rank">var.</tp:taxon-name-part> <tp:taxon-name-part taxon-name-part-type="variety" reg="irrasa">irrasa</tp:taxon-name-part></tp:taxon-name> is endemic to the <abbrev xmlns:xlink="http://www.w3.org/1999/xlink" content-type="institution" xlink:title="Drakensberg Mountain Centre of Floristic Diversity and Endemism" id="ABBRID0EREAI" xlink:type="simple">DMC</abbrev> of southern Africa, being found in Lesotho and the South African Eastern Cape and KwaZulu-Natal Provinces and possibly the Free State Province (although no specimens have been verified by us). The species appears to be more common in the KwaZulu-Natal Province. During our ecological plot-based study across the Afro-alpine <abbrev xmlns:xlink="http://www.w3.org/1999/xlink" content-type="institution" xlink:title="Drakensberg Mountain Centre of Floristic Diversity and Endemism" id="ABBRID0EWEAI" xlink:type="simple">DMC</abbrev> (Sylvester et al. unpubl. data), <italic><tp:taxon-name><tp:taxon-name-part taxon-name-part-type="genus" reg="Festuca">F.</tp:taxon-name-part> <tp:taxon-name-part taxon-name-part-type="species" reg="caprina">caprina</tp:taxon-name-part></tp:taxon-name> var. <tp:taxon-name><tp:taxon-name-part taxon-name-part-type="genus" reg="Festuca"/><tp:taxon-name-part taxon-name-part-type="species" reg="caprina"/><tp:taxon-name-part taxon-name-part-type="variety" reg="irrasa">irrasa</tp:taxon-name-part></tp:taxon-name></italic> was only encountered as locally abundant ([0.5–]5–35% of 2 m × 2 m plot cover) populations in the damper southern sites of the <abbrev xmlns:xlink="http://www.w3.org/1999/xlink" content-type="institution" xlink:title="Drakensberg Mountain Centre of Floristic Diversity and Endemism" id="ABBRID0ESFAI" xlink:type="simple">DMC</abbrev>, i.e. Sehlabathebe National Park (Lesotho) and Barclays Pass (Eastern Cape, South Africa). The species was found in only 11 plots ranging from the lower elevation Afro-montane to Afro-alpine grassland transition at ca. 2250 m alt. to wet Afro-alpine tussock grasslands at ca. 2750 m alt.</p><p><xref ref-type="bibr" rid="B1">Alexeev (1986</xref>: 1115) cites “(P. Linder in Fl. South Africa. manusc.): Cape Province, Grahamstown, Howisons Poort, no. 94, H.G. Flaganan (K!)” for lectotype selection. However, upon inspection of the K lectotype, the ‘94’ refers to the year of collection.</p><fig id="F4" position="float" orientation="portrait"><object-id xmlns:xlink="http://www.w3.org/1999/xlink" content-type="doi" xlink:type="simple">10.3897/phytokeys.162.55550.figure4</object-id><object-id xmlns:xlink="http://www.w3.org/1999/xlink" content-type="arpha" xlink:type="simple">4EDD9C71-FA80-5719-901F-1840BBFCB4D3</object-id><label>Figure 4.</label><caption><p><tp:taxon-name><tp:taxon-name-part taxon-name-part-type="genus" reg="Festuca">Festuca</tp:taxon-name-part> <tp:taxon-name-part taxon-name-part-type="species" reg="caprina">caprina</tp:taxon-name-part> <tp:taxon-name-part taxon-name-part-type="infraspecific-rank">var.</tp:taxon-name-part> <tp:taxon-name-part taxon-name-part-type="variety" reg="irrasa">irrasa</tp:taxon-name-part></tp:taxon-name>. <bold>A</bold> Whole plant <bold>B</bold> close-up of basal sheaths showing fibres <bold>C</bold> abaxial leaf blade surface of tiller <bold>D</bold> leaf blade apex of tiller <bold>E</bold> close-up of inflorescence, showing spikelets, lateral view. <bold>A, B, E</bold> of S.P. Sylvester et al. 3512 (US) <bold>C, D</bold> of S.P. Sylvester et al. 3542 (US).</p></caption><graphic xmlns:xlink="http://www.w3.org/1999/xlink" xlink:href="phytokeys-162-045-g004.jpg" position="float" orientation="portrait" xlink:type="simple" id="oo_460436.jpg"><uri content-type="original_file" xlink:type="simple">https://binary.pensoft.net/fig/460436</uri></graphic></fig></tp:treatment-sec><tp:treatment-sec sec-type="material" id="SECID0EJHAI"><title>Selected specimens examined.</title><p><bold>Lesotho.</bold> Sehlabathebe National Park, lower end of the Park on the border, <named-content xmlns:xlink="http://www.w3.org/1999/xlink" content-type="dwc:verbatimCoordinates" xlink:type="simple"><named-content content-type="geo-json" specific-use="{&#34;type&#34;:&#34;Point&#34;,&#34;coordinates&#34;:[29.086461,-29.877593]}" id="NCID0EUHAI" xlink:type="simple">29.877593S, 29.086461E</named-content></named-content>, 2606 m alt., wet Afro-alpine tussock grassland, soil damp, not grazed recently, 20 Feb 2020, S.P. Sylvester et al. 3542 (PRE, US); Sehlabathebe National Park, lower end of the Park on the border, <named-content xmlns:xlink="http://www.w3.org/1999/xlink" content-type="dwc:verbatimCoordinates" xlink:type="simple"><named-content content-type="geo-json" specific-use="{&#34;type&#34;:&#34;Point&#34;,&#34;coordinates&#34;:[29.086150,-29.876061]}" id="NCID0E3HAI" xlink:type="simple">29.876061S, 29.086150E</named-content></named-content>, 2645 m alt., gravelly slopes below basalt rock escarpment with grasses intermixed with forbs, soil damp, burned and grazed recently, 20 Feb 2020, S.P. Sylvester et al. 3547 (PRE, US). <bold>South Africa.</bold> Eastern Cape: Bastervoetpad Pass area, ca. 12 km east of Mountain Shadow Hotel on Barclay Pass, <named-content xmlns:xlink="http://www.w3.org/1999/xlink" content-type="dwc:verbatimCoordinates" xlink:type="simple"><named-content content-type="geo-json" specific-use="{&#34;type&#34;:&#34;Point&#34;,&#34;coordinates&#34;:[27.964747,-31.172568]}" id="NCID0EGIAI" xlink:type="simple">31.172568S, 27.964747E</named-content></named-content>, 2259 m alt., Afro-montane transitioning to Afro-alpine grassland under moderately-heavy grazing, 14 Feb 2020, S.P. Sylvester et al. 3512 (US); KwaZulu-Natal: Giants Castle, 10,000 ft [3048 m alt.], 8 Jan 1915, R.E. Symons 352 (PRE0023182); KwaZulu-Natal: Weenen county, top of Griffins Hill, ca. 5000 ft [1524 m alt.], sedgy banks of streamlet in highland sourveld, fairly frequent, 29 Oct 1944, J.P.H. Acocks 10740 (PRE0023178).</p></tp:treatment-sec><tp:treatment-sec><!--Section generated to contain objects referenced in tp:taxon-treatment.--><table-wrap id="T1" position="float" orientation="portrait"><label>Table 1.</label><caption><p>Differences in key morphological characters between the species of the <italic><tp:taxon-name><tp:taxon-name-part taxon-name-part-type="genus" reg="Festuca">Festuca</tp:taxon-name-part> <tp:taxon-name-part taxon-name-part-type="species" reg="caprina">caprina</tp:taxon-name-part></tp:taxon-name></italic> complex in southern Africa.</p></caption><table id="TID0E4FBG" rules="all"><tbody><tr><th rowspan="1" colspan="1">Character</th><th rowspan="1" colspan="1">
                  <tp:taxon-name><tp:taxon-name-part taxon-name-part-type="genus" reg="Festuca">F.</tp:taxon-name-part> <tp:taxon-name-part taxon-name-part-type="species" reg="caprina">caprina</tp:taxon-name-part> <tp:taxon-name-part taxon-name-part-type="infraspecific-rank">var.</tp:taxon-name-part> <tp:taxon-name-part taxon-name-part-type="variety" reg="caprina">caprina</tp:taxon-name-part></tp:taxon-name>
                </th><th rowspan="1" colspan="1">
                  <tp:taxon-name><tp:taxon-name-part taxon-name-part-type="genus" reg="Festuca">F.</tp:taxon-name-part> <tp:taxon-name-part taxon-name-part-type="species" reg="caprina">caprina</tp:taxon-name-part> <tp:taxon-name-part taxon-name-part-type="infraspecific-rank">var.</tp:taxon-name-part> <tp:taxon-name-part taxon-name-part-type="variety" reg="irrasa">irrasa</tp:taxon-name-part></tp:taxon-name>
                </th><th rowspan="1" colspan="1">
                  <tp:taxon-name><tp:taxon-name-part taxon-name-part-type="genus" reg="Festuca">F.</tp:taxon-name-part> <tp:taxon-name-part taxon-name-part-type="species" reg="caprina">caprina</tp:taxon-name-part> <tp:taxon-name-part taxon-name-part-type="infraspecific-rank">var.</tp:taxon-name-part> <tp:taxon-name-part taxon-name-part-type="variety" reg="macra">macra</tp:taxon-name-part></tp:taxon-name>
                </th><th rowspan="1" colspan="1">
                  <italic><tp:taxon-name><tp:taxon-name-part taxon-name-part-type="genus" reg="Festuca">F.</tp:taxon-name-part> <tp:taxon-name-part taxon-name-part-type="species" reg="exaristata">exaristata</tp:taxon-name-part></tp:taxon-name></italic>
                </th><th rowspan="1" colspan="1">
                  <italic><tp:taxon-name><tp:taxon-name-part taxon-name-part-type="genus" reg="Festuca">F.</tp:taxon-name-part> <tp:taxon-name-part taxon-name-part-type="species" reg="drakensbergensis">drakensbergensis</tp:taxon-name-part></tp:taxon-name></italic>
                </th></tr><tr><td rowspan="1" colspan="1">Tillers</td><td rowspan="1" colspan="3">intravaginal</td><td rowspan="1" colspan="2">Extravaginal, rarely also intravaginal</td></tr><tr><td rowspan="1" colspan="1">Culm height (cm)</td><td rowspan="1" colspan="1">35–100</td><td rowspan="1" colspan="1">ca. 30–65</td><td rowspan="1" colspan="1">(28–)60–110(–120+)</td><td rowspan="1" colspan="1">ca. 19–35</td><td rowspan="1" colspan="1">(12.5–)20–46(–65)</td></tr><tr><td rowspan="1" colspan="1">Height of basal foliage</td><td rowspan="1" colspan="1">(20−)30–60+ cm tall, generally (&gt; ½) &gt; ¾ to surpassing the length of the culms</td><td rowspan="1" colspan="1">ca. 14–30 cm tall, often &lt; ½ the length of the culms</td><td rowspan="1" colspan="1">(10−)30–80+ cm tall, generally &gt; ½ the length of the culms</td><td rowspan="1" colspan="1">ca. 12–25 cm tall, generally &lt; ½ the length of the culms</td><td rowspan="1" colspan="1">(2−)4−20(−27) cm tall, generally &lt; ½ the length of the culms</td></tr><tr><td rowspan="1" colspan="1">Sheaths of old leaves</td><td rowspan="1" colspan="1">Not falling apart into parallel thin threads</td><td rowspan="1" colspan="1">falling apart (shredded) into parallel thin threads</td><td rowspan="1" colspan="2">Not falling apart into parallel thin threads</td><td rowspan="1" colspan="1">Falling apart (shredded) into parallel thin threads</td></tr><tr><td rowspan="1" colspan="1">Sheaths of tillers and basal culm length (cm)</td><td rowspan="1" colspan="1">ca. 6–16(–24)</td><td rowspan="1" colspan="1">ca. 2–10</td><td rowspan="1" colspan="1">(3–)12–24+</td><td rowspan="1" colspan="1">ca. 1–4(–10?)</td><td rowspan="1" colspan="1">(0.5–)2–7(–10)</td></tr><tr><td rowspan="1" colspan="1">Basal culm and tiller leaf blade length (cm)</td><td rowspan="1" colspan="1">(8.5–)12–60</td><td rowspan="1" colspan="1">ca. 1.8–20</td><td rowspan="1" colspan="1">(4–)13–66.5+</td><td rowspan="1" colspan="1">ca. 2–25</td><td rowspan="1" colspan="1">(2–)5–15(–26)</td></tr><tr><td rowspan="1" colspan="1">Leaf blade in middle vein (midrib)</td><td rowspan="1" colspan="3">Sharp, keel-like</td><td rowspan="1" colspan="1">Blunt, rounded</td><td rowspan="1" colspan="1">Usually sharp, keel-like, sometimes blunt, rounded</td></tr><tr><td rowspan="1" colspan="1">Abaxial leaf surface</td><td rowspan="1" colspan="1">Smooth or rarely scaberulous towards apices</td><td rowspan="1" colspan="1">Smooth or rarely scaberulous towards apices</td><td rowspan="1" colspan="1">Scabrous throughout</td><td rowspan="1" colspan="1">Smooth</td><td rowspan="1" colspan="1">Smooth or only scaberulous at apex</td></tr><tr><td rowspan="1" colspan="1">Panicle branches</td><td rowspan="1" colspan="1">Scabrous</td><td rowspan="1" colspan="1">Usually long-scabrous, prickles hair-like</td><td rowspan="1" colspan="1">Scabrous</td><td rowspan="1" colspan="1">Smooth</td><td rowspan="1" colspan="1">Scabrous or rarely smooth</td></tr><tr><td rowspan="1" colspan="1">Lowermost lemma length (mm)</td><td rowspan="1" colspan="1">(4.5−)6−7(−9)</td><td rowspan="1" colspan="1">ca. (5.2−)5.5−6.5</td><td rowspan="1" colspan="1">(4.5−)5−7.2(−9?)</td><td rowspan="1" colspan="1">4−4.2</td><td rowspan="1" colspan="1">4.5−5.8</td></tr><tr><td rowspan="1" colspan="1">Spikelet pubescence</td><td rowspan="1" colspan="1">glabrous</td><td rowspan="1" colspan="1">Usually hispid on lemmas, paleas and rachillas</td><td rowspan="1" colspan="3">glabrous</td></tr><tr><td rowspan="1" colspan="1">Awn length (mm)</td><td rowspan="1" colspan="1">(0−)1−4.5</td><td rowspan="1" colspan="1">ca. 1.5−2.8</td><td rowspan="1" colspan="1">(0−)1.5−5.5</td><td rowspan="1" colspan="1">0</td><td rowspan="1" colspan="1">(0−)0.5−3</td></tr><tr><td rowspan="1" colspan="1">Anthers length (mm)</td><td rowspan="1" colspan="1">(2.1−)2.4−4</td><td rowspan="1" colspan="1">ca. 2.6−2.8</td><td rowspan="1" colspan="1">(1.6 mm?; <xref ref-type="bibr" rid="B1">Alexeev 1986</xref>)(1.8−)2−3.5(−4)</td><td rowspan="1" colspan="1">1.5−1.8</td><td rowspan="1" colspan="1">0.8−1.6(−1.8)</td></tr><tr><td rowspan="1" colspan="1">Ovary apex</td><td rowspan="1" colspan="3">Hairy, hairs sparse (sometimes just 1 or 2) or dense</td><td rowspan="1" colspan="1">Glabrous</td><td rowspan="1" colspan="1">Hairy, hairs sparse or dense</td></tr></tbody></table></table-wrap></tp:treatment-sec><ref-list><ref id="B1"><mixed-citation xmlns:xlink="http://www.w3.org/1999/xlink" xlink:type="simple"><person-group><name name-style="western"><surname>Alexeev</surname><given-names>EB</given-names></name></person-group> (<year>1986</year>) <article-title>New narrow-leaved <italic><tp:taxon-name><tp:taxon-name-part taxon-name-part-type="genus">Festuca</tp:taxon-name-part></tp:taxon-name></italic> (<tp:taxon-name><tp:taxon-name-part taxon-name-part-type="family">Poaceae</tp:taxon-name-part></tp:taxon-name>) members from tropical and south Africa.</article-title><source>Botaniĉeskij Zhurnal (Moscow &amp; Leningrad)</source><volume>71</volume>(<issue>8</issue>): <fpage>1109</fpage>–<lpage>1117</lpage>.</mixed-citation></ref><ref id="B14"><mixed-citation xmlns:xlink="http://www.w3.org/1999/xlink" xlink:type="simple"><person-group><name name-style="western"><surname>Kellogg</surname><given-names>EA</given-names></name></person-group> (<year>2015</year>) The families and genera of vascular plants, vol. 13, Flowering plants: Monocots; <tp:taxon-name><tp:taxon-name-part taxon-name-part-type="family">Poaceae</tp:taxon-name-part></tp:taxon-name>. Springer, Cham. <ext-link xlink:type="simple" ext-link-type="doi" xlink:href="10.1007/978-3-319-15332-2">https://doi.org/10.1007/978-3-319-15332-2</ext-link></mixed-citation></ref><ref id="B12"><mixed-citation xmlns:xlink="http://www.w3.org/1999/xlink" xlink:type="simple"><person-group><name name-style="western"><surname>Hibdige</surname><given-names>SGS</given-names></name><name name-style="western"><surname>Raimondeau</surname><given-names>P</given-names></name><name name-style="western"><surname>Christin</surname><given-names>P-A</given-names></name><name name-style="western"><surname>Dunning</surname><given-names>LT</given-names></name></person-group> (<year>2020</year>) Phylogenetic relatedness, co-occurrence, and rhizomes increase lateral gene transfer among grasses. bioRxiv preprint 2020.02.17.952150. <ext-link xlink:type="simple" ext-link-type="doi" xlink:href="10.1101/2020.02.17.952150">https://doi.org/10.1101/2020.02.17.952150</ext-link></mixed-citation></ref><ref id="B35"><mixed-citation xmlns:xlink="http://www.w3.org/1999/xlink" xlink:type="simple"><person-group><name name-style="western"><surname>Tkach</surname><given-names>N</given-names></name><name name-style="western"><surname>Schneider</surname><given-names>J</given-names></name><name name-style="western"><surname>Döring</surname><given-names>E</given-names></name><name name-style="western"><surname>Wölk</surname><given-names>A</given-names></name><name name-style="western"><surname>Hochbach</surname><given-names>A</given-names></name><name name-style="western"><surname>Nissen</surname><given-names>J</given-names></name><name name-style="western"><surname>Winterfeld</surname><given-names>G</given-names></name><name name-style="western"><surname>Meyer</surname><given-names>S</given-names></name><name name-style="western"><surname>Gabriel</surname><given-names>J</given-names></name><name name-style="western"><surname>Hoffmann</surname><given-names>MH</given-names></name><name name-style="western"><surname>Röser</surname><given-names>M</given-names></name></person-group> (<year>2020</year>) <article-title>Phylogenetic lineages and the role of hybridization as driving force of evolution in grass supertribe Poodae.</article-title><source>Taxon</source><volume>69</volume>(<issue>2</issue>): <fpage>234</fpage>–<lpage>277</lpage>. <ext-link xlink:type="simple" ext-link-type="doi" xlink:href="10.1002/tax.12204">https://doi.org/10.1002/tax.12204</ext-link></mixed-citation></ref></ref-list></tp:taxon-treatment>
