# Supplementary material for: Festuca drakensbergensis (Poaceae): A common new species in the F. caprina complex from the Drakensberg Mountain Centre of Floristic Endemism, southern Africa, with key and notes on taxa in the complex including the overlooked F. exaristata
Source: PhytoKeys. 2020 Oct 7;162:45–69. doi: 10.3897/phytokeys.162.55550 (PMC7557330; doi:10.3897/phytokeys.162.55550)
Supplement: XML Treatment for Festuca caprina var. macra [file phytokeys.162.55550-treatment4.xml]

<!DOCTYPE tp:taxon-treatment
  PUBLIC "-//TaxonX//DTD Taxonomic Treatment Publishing DTD v0 20100105//EN" "tax-treatment-NSO.dtd">
<tp:taxon-treatment xmlns:tp="http://www.plazi.org/taxpub"><tp:treatment-meta><kwd-group><label>Taxon classification</label><kwd><named-content xmlns:xlink="http://www.w3.org/1999/xlink" content-type="kingdom">Plantae</named-content></kwd><kwd><named-content xmlns:xlink="http://www.w3.org/1999/xlink" content-type="order">Poales</named-content></kwd><kwd><named-content xmlns:xlink="http://www.w3.org/1999/xlink" content-type="family">Poaceae</named-content></kwd></kwd-group><mixed-citation publication-type="journal"><person-group><name><surname>Sylvester</surname><given-names>Steven P.</given-names></name><name><surname>Soreng</surname><given-names>Robert J.</given-names></name><name><surname>Sylvester</surname><given-names>Mitsy D.P.V.</given-names></name><name><surname>Clark</surname><given-names>Vincent Ralph</given-names></name></person-group><article-title><italic><tp:taxon-name><tp:taxon-name-part taxon-name-part-type="genus" reg="Festuca">Festuca</tp:taxon-name-part> <tp:taxon-name-part taxon-name-part-type="species" reg="drakensbergensis">drakensbergensis</tp:taxon-name-part></tp:taxon-name></italic> (<tp:taxon-name><tp:taxon-name-part taxon-name-part-type="family">Poaceae</tp:taxon-name-part></tp:taxon-name>): A common new species in the <italic><tp:taxon-name><tp:taxon-name-part taxon-name-part-type="genus" reg="Festuca">F.</tp:taxon-name-part> <tp:taxon-name-part taxon-name-part-type="species" reg="caprina">caprina</tp:taxon-name-part></tp:taxon-name></italic> complex from the Drakensberg Mountain Centre of Floristic Endemism, southern Africa, with key and notes on taxa in the complex including the overlooked <italic><tp:taxon-name><tp:taxon-name-part taxon-name-part-type="genus" reg="Festuca">F.</tp:taxon-name-part> <tp:taxon-name-part taxon-name-part-type="species" reg="exaristata">exaristata</tp:taxon-name-part></tp:taxon-name></italic></article-title><source>PhytoKeys</source><day>07</day><month>10</month><year>2020</year><volume>162</volume><fpage>45</fpage><lpage>69</lpage><pub-id pub-id-type="doi">10.3897/phytokeys.162.55550</pub-id></mixed-citation></tp:treatment-meta><tp:nomenclature><tp:taxon-name><object-id xmlns:xlink="http://www.w3.org/1999/xlink" content-type="arpha" xlink:type="simple">33F5A787-825A-5407-B4AB-EBE4EF42A792</object-id>
              <tp:taxon-name-part taxon-name-part-type="genus" reg="Festuca">Festuca</tp:taxon-name-part>
              <tp:taxon-name-part taxon-name-part-type="species" reg="caprina">caprina</tp:taxon-name-part>
              <tp:taxon-name-part taxon-name-part-type="infraspecific-rank">var.</tp:taxon-name-part>
              <tp:taxon-name-part taxon-name-part-type="variety" reg="macra">macra</tp:taxon-name-part>
            </tp:taxon-name><tp:taxon-authority>Stapf, Fl. Cap. 7: 720. 1900. Festuca macra (Stapf) E.B. Alexeev, Bot. Zhurn. (Moscow &amp; Leningrad) 71(8): 1116. 1986.</tp:taxon-authority><xref ref-type="fig" rid="F5">Fig. 5</xref><xref ref-type="table" rid="T1">, Table 1</xref></tp:nomenclature><tp:treatment-sec sec-type="material" id="SECID0E5JAI"><title>Type.</title><p>South Africa. [Kalahari Region: Orange Free State:] Wittebergen, near Harrismith, Comm. O. MacOwan, Feb 1877, Buchanan 262 (holotype: K (K000345247 [image!]); isotype: PRE! fragm. ex K).</p></tp:treatment-sec><tp:treatment-sec sec-type="notes" id="SECID0EDKAI"><title>Notes.</title><p><xref ref-type="bibr" rid="B1">Alexeev (1986)</xref> raised var, <italic><tp:taxon-name><tp:taxon-name-part taxon-name-part-type="genus" reg="Festuca"/><tp:taxon-name-part taxon-name-part-type="species" reg="macra">macra</tp:taxon-name-part></tp:taxon-name></italic> to species level and differentiated it from <italic><tp:taxon-name><tp:taxon-name-part taxon-name-part-type="genus" reg="Festuca">F.</tp:taxon-name-part> <tp:taxon-name-part taxon-name-part-type="species" reg="caprina">caprina</tp:taxon-name-part></tp:taxon-name></italic> based on: a) sheaths of old leaves not falling apart into parallel thin threads (vs. falling apart (shredded) into parallel thin threads in <italic><tp:taxon-name><tp:taxon-name-part taxon-name-part-type="genus" reg="Festuca">F.</tp:taxon-name-part> <tp:taxon-name-part taxon-name-part-type="species" reg="caprina">caprina</tp:taxon-name-part></tp:taxon-name></italic>, although this is now considered erroneous; see comments under <italic><tp:taxon-name><tp:taxon-name-part taxon-name-part-type="genus" reg="Festuca">F.</tp:taxon-name-part> <tp:taxon-name-part taxon-name-part-type="species" reg="caprina">caprina</tp:taxon-name-part></tp:taxon-name></italic> above); b) leaf blades more or less glaucous (vs. green in <italic><tp:taxon-name><tp:taxon-name-part taxon-name-part-type="genus" reg="Festuca">F.</tp:taxon-name-part> <tp:taxon-name-part taxon-name-part-type="species" reg="caprina">caprina</tp:taxon-name-part></tp:taxon-name></italic>); c) abaxial leaf-blade surfaces scabrous (vs. smooth or scaberulous in <italic><tp:taxon-name><tp:taxon-name-part taxon-name-part-type="genus" reg="Festuca">F.</tp:taxon-name-part> <tp:taxon-name-part taxon-name-part-type="species" reg="caprina">caprina</tp:taxon-name-part></tp:taxon-name></italic>); d) adaxial leaf-blade surfaces shortly hairy (vs. scabrous or shortly hairy in <italic><tp:taxon-name><tp:taxon-name-part taxon-name-part-type="genus" reg="Festuca">F.</tp:taxon-name-part> <tp:taxon-name-part taxon-name-part-type="species" reg="caprina">caprina</tp:taxon-name-part></tp:taxon-name></italic>); e) lemmas 4.5−5 mm long (vs. 5−7[9] mm long in <italic><tp:taxon-name><tp:taxon-name-part taxon-name-part-type="genus" reg="Festuca">F.</tp:taxon-name-part> <tp:taxon-name-part taxon-name-part-type="species" reg="caprina">caprina</tp:taxon-name-part></tp:taxon-name></italic>); f) awns 1.5−3.5 mm long (vs. [0.5]1−4 m long in <italic><tp:taxon-name><tp:taxon-name-part taxon-name-part-type="genus" reg="Festuca">F.</tp:taxon-name-part> <tp:taxon-name-part taxon-name-part-type="species" reg="caprina">caprina</tp:taxon-name-part></tp:taxon-name></italic>); g) anthers 1.6−2.2 mm long (vs. [2−]2.5−4 mm long in <italic><tp:taxon-name><tp:taxon-name-part taxon-name-part-type="genus" reg="Festuca">F.</tp:taxon-name-part> <tp:taxon-name-part taxon-name-part-type="species" reg="caprina">caprina</tp:taxon-name-part></tp:taxon-name></italic>); h) spikelets straw-coloured-violet (vs. violet-green, rarely green in <italic><tp:taxon-name><tp:taxon-name-part taxon-name-part-type="genus" reg="Festuca">F.</tp:taxon-name-part> <tp:taxon-name-part taxon-name-part-type="species" reg="caprina">caprina</tp:taxon-name-part></tp:taxon-name></italic>). However, only the holotype of <tp:taxon-name><tp:taxon-name-part taxon-name-part-type="genus" reg="Festuca">F.</tp:taxon-name-part> <tp:taxon-name-part taxon-name-part-type="species" reg="caprina">caprina</tp:taxon-name-part> <tp:taxon-name-part taxon-name-part-type="infraspecific-rank">var.</tp:taxon-name-part> <tp:taxon-name-part taxon-name-part-type="variety" reg="macra">macra</tp:taxon-name-part></tp:taxon-name> was seen by Alexeev, as well as original material (from which a lectotype was selected) and a limited number of other specimens of <tp:taxon-name><tp:taxon-name-part taxon-name-part-type="genus" reg="Festuca">F.</tp:taxon-name-part> <tp:taxon-name-part taxon-name-part-type="species" reg="caprina">caprina</tp:taxon-name-part> <tp:taxon-name-part taxon-name-part-type="infraspecific-rank">var.</tp:taxon-name-part> <tp:taxon-name-part taxon-name-part-type="variety" reg="caprina">caprina</tp:taxon-name-part></tp:taxon-name> at the K herbarium.</p><p>Upon study of numerous specimens that belong to <tp:taxon-name><tp:taxon-name-part taxon-name-part-type="genus" reg="Festuca">F.</tp:taxon-name-part> <tp:taxon-name-part taxon-name-part-type="species" reg="caprina">caprina</tp:taxon-name-part> <tp:taxon-name-part taxon-name-part-type="infraspecific-rank">var.</tp:taxon-name-part> <tp:taxon-name-part taxon-name-part-type="variety" reg="caprina">caprina</tp:taxon-name-part></tp:taxon-name> and var. <tp:taxon-name><tp:taxon-name-part taxon-name-part-type="genus" reg="Festuca"/><tp:taxon-name-part taxon-name-part-type="species" reg="caprina"/><tp:taxon-name-part taxon-name-part-type="variety" reg="macra">macra</tp:taxon-name-part></tp:taxon-name> during extensive fieldwork in the <abbrev xmlns:xlink="http://www.w3.org/1999/xlink" content-type="institution" xlink:title="Drakensberg Mountain Centre of Floristic Diversity and Endemism" id="ABBRID0EGQAI" xlink:type="simple">DMC</abbrev> and herbarium study at PRE, it became apparent that the above-mentioned differentiating characters overlap. Both <tp:taxon-name><tp:taxon-name-part taxon-name-part-type="genus" reg="Festuca">F.</tp:taxon-name-part> <tp:taxon-name-part taxon-name-part-type="species" reg="caprina">caprina</tp:taxon-name-part> <tp:taxon-name-part taxon-name-part-type="infraspecific-rank">var.</tp:taxon-name-part> <tp:taxon-name-part taxon-name-part-type="variety" reg="caprina">caprina</tp:taxon-name-part></tp:taxon-name> and <tp:taxon-name><tp:taxon-name-part taxon-name-part-type="genus" reg="Festuca">F.</tp:taxon-name-part> <tp:taxon-name-part taxon-name-part-type="species" reg="caprina">caprina</tp:taxon-name-part> <tp:taxon-name-part taxon-name-part-type="infraspecific-rank">var.</tp:taxon-name-part> <tp:taxon-name-part taxon-name-part-type="variety" reg="macra">macra</tp:taxon-name-part></tp:taxon-name> share most characteristics, such as intravaginal tillers forming dense, often large, tussocks, with entire, often lustrous, basal sheaths, narrow involute blades and similar inflorescence and spikelet morphology, with anthers usually &gt; 2 mm long. The <tp:taxon-name><tp:taxon-name-part taxon-name-part-type="genus" reg="Festuca">F.</tp:taxon-name-part> <tp:taxon-name-part taxon-name-part-type="species" reg="caprina">caprina</tp:taxon-name-part> <tp:taxon-name-part taxon-name-part-type="infraspecific-rank">var.</tp:taxon-name-part> <tp:taxon-name-part taxon-name-part-type="variety" reg="macra">macra</tp:taxon-name-part></tp:taxon-name> holotype is on the shorter side with regards most inflorescence characters when compared with <tp:taxon-name><tp:taxon-name-part taxon-name-part-type="genus" reg="Festuca">F.</tp:taxon-name-part> <tp:taxon-name-part taxon-name-part-type="species" reg="caprina">caprina</tp:taxon-name-part> <tp:taxon-name-part taxon-name-part-type="infraspecific-rank">var.</tp:taxon-name-part> <tp:taxon-name-part taxon-name-part-type="variety" reg="caprina">caprina</tp:taxon-name-part></tp:taxon-name>, with shorter spikelets, lemmas, awns and anthers according to the protologue. Nevertheless, most of these characters have also been found in specimens of <tp:taxon-name><tp:taxon-name-part taxon-name-part-type="genus" reg="Festuca">F.</tp:taxon-name-part> <tp:taxon-name-part taxon-name-part-type="species" reg="caprina">caprina</tp:taxon-name-part> <tp:taxon-name-part taxon-name-part-type="infraspecific-rank">var.</tp:taxon-name-part> <tp:taxon-name-part taxon-name-part-type="variety" reg="caprina">caprina</tp:taxon-name-part></tp:taxon-name>, with variability in lengths of the spikelet parts possibly being related to ecological conditions, including seasonal variations in rainfall (C. Mashau, pers. comm.). The anther length of 1.6 mm, mentioned in the protologue for <italic><tp:taxon-name><tp:taxon-name-part taxon-name-part-type="genus" reg="Festuca">F.</tp:taxon-name-part> <tp:taxon-name-part taxon-name-part-type="species" reg="macra">macra</tp:taxon-name-part></tp:taxon-name></italic> (<xref ref-type="bibr" rid="B1">Alexeev 1986</xref>: table 2), is shorter than any specimen of <tp:taxon-name><tp:taxon-name-part taxon-name-part-type="genus" reg="Festuca">F.</tp:taxon-name-part> <tp:taxon-name-part taxon-name-part-type="species" reg="caprina">caprina</tp:taxon-name-part> <tp:taxon-name-part taxon-name-part-type="infraspecific-rank">var.</tp:taxon-name-part> <tp:taxon-name-part taxon-name-part-type="variety" reg="macra">macra</tp:taxon-name-part></tp:taxon-name> studied by us, with it being plausible that the var. <tp:taxon-name><tp:taxon-name-part taxon-name-part-type="genus" reg="Festuca"/><tp:taxon-name-part taxon-name-part-type="species" reg="caprina"/><tp:taxon-name-part taxon-name-part-type="variety" reg="macra">macra</tp:taxon-name-part></tp:taxon-name> holotype could be somewhat intermediate between <italic><tp:taxon-name><tp:taxon-name-part taxon-name-part-type="genus" reg="Festuca">F.</tp:taxon-name-part> <tp:taxon-name-part taxon-name-part-type="species" reg="drakensbergensis">drakensbergensis</tp:taxon-name-part></tp:taxon-name></italic> and <tp:taxon-name><tp:taxon-name-part taxon-name-part-type="genus" reg="Festuca">F.</tp:taxon-name-part> <tp:taxon-name-part taxon-name-part-type="species" reg="caprina">caprina</tp:taxon-name-part> <tp:taxon-name-part taxon-name-part-type="infraspecific-rank">var.</tp:taxon-name-part> <tp:taxon-name-part taxon-name-part-type="variety" reg="macra">macra</tp:taxon-name-part></tp:taxon-name> in its broader sense, with similar plausible hybrids with a mixture of characters sometimes found in the <abbrev xmlns:xlink="http://www.w3.org/1999/xlink" content-type="institution" xlink:title="Drakensberg Mountain Centre of Floristic Diversity and Endemism" id="ABBRID0EIVAI" xlink:type="simple">DMC</abbrev> (see below). Indumentum of the adaxial leaf-blade surface was also found to vary between scabrous, long-scabrous with prickles becoming elongated and hair-like and shortly hispid in all the taxa of the <italic><tp:taxon-name><tp:taxon-name-part taxon-name-part-type="genus" reg="Festuca">F.</tp:taxon-name-part> <tp:taxon-name-part taxon-name-part-type="species" reg="caprina">caprina</tp:taxon-name-part></tp:taxon-name></italic> complex from southern Africa, with this character seen to have no diagnostic value.</p><p><tp:taxon-name><tp:taxon-name-part taxon-name-part-type="genus" reg="Festuca">Festuca</tp:taxon-name-part> <tp:taxon-name-part taxon-name-part-type="species" reg="caprina">caprina</tp:taxon-name-part> <tp:taxon-name-part taxon-name-part-type="infraspecific-rank">var.</tp:taxon-name-part> <tp:taxon-name-part taxon-name-part-type="variety" reg="macra">macra</tp:taxon-name-part></tp:taxon-name> was not included in the treatment of southern African grasses by <xref ref-type="bibr" rid="B8">Fish and Moeaha (2015)</xref>, who chose not to uphold any of the varieties of <italic><tp:taxon-name><tp:taxon-name-part taxon-name-part-type="genus" reg="Festuca">F.</tp:taxon-name-part> <tp:taxon-name-part taxon-name-part-type="species" reg="caprina">caprina</tp:taxon-name-part></tp:taxon-name></italic> stating that the species was too variable. Nevertheless, we consider <tp:taxon-name><tp:taxon-name-part taxon-name-part-type="genus" reg="Festuca">F.</tp:taxon-name-part> <tp:taxon-name-part taxon-name-part-type="species" reg="caprina">caprina</tp:taxon-name-part> <tp:taxon-name-part taxon-name-part-type="infraspecific-rank">var.</tp:taxon-name-part> <tp:taxon-name-part taxon-name-part-type="variety" reg="macra">macra</tp:taxon-name-part></tp:taxon-name> to be distinct from var. <tp:taxon-name><tp:taxon-name-part taxon-name-part-type="genus" reg="Festuca"/><tp:taxon-name-part taxon-name-part-type="species" reg="caprina"/><tp:taxon-name-part taxon-name-part-type="variety" reg="caprina">caprina</tp:taxon-name-part></tp:taxon-name> based on the character of notably antrorsely scabrous abaxial leaf-blade surfaces that is not known outside of the <abbrev xmlns:xlink="http://www.w3.org/1999/xlink" content-type="institution" xlink:title="Drakensberg Mountain Centre of Floristic Diversity and Endemism" id="ABBRID0EXXAI" xlink:type="simple">DMC</abbrev>, with all other <italic><tp:taxon-name><tp:taxon-name-part taxon-name-part-type="genus" reg="Festuca">F.</tp:taxon-name-part> <tp:taxon-name-part taxon-name-part-type="species" reg="caprina">caprina</tp:taxon-name-part></tp:taxon-name></italic> specimens across their range being smooth or exceptionally scaberulous towards their apices. Specimens with notably scabrous leaf blades were also found to be geographically and ecologically distinct during fieldwork in the <abbrev xmlns:xlink="http://www.w3.org/1999/xlink" content-type="institution" xlink:title="Drakensberg Mountain Centre of Floristic Diversity and Endemism" id="ABBRID0EHYAI" xlink:type="simple">DMC</abbrev>, these being predominantly found in drier alpine areas of the <abbrev xmlns:xlink="http://www.w3.org/1999/xlink" content-type="institution" xlink:title="Drakensberg Mountain Centre of Floristic Diversity and Endemism" id="ABBRID0EMYAI" xlink:type="simple">DMC</abbrev>, while var. <tp:taxon-name><tp:taxon-name-part taxon-name-part-type="genus" reg="Festuca"/><tp:taxon-name-part taxon-name-part-type="species" reg="caprina"/><tp:taxon-name-part taxon-name-part-type="variety" reg="caprina">caprina</tp:taxon-name-part></tp:taxon-name> was found in more mesic environments often at lower elevations in the montane belt.</p><p><xref ref-type="bibr" rid="B28">Plants of the World Online (2020)</xref>, <xref ref-type="bibr" rid="B27">Plantlist (2020)</xref>, the <xref ref-type="bibr" rid="B39">World Checklist of Selected Plant Families (2020)</xref> and GrassBase (<xref ref-type="bibr" rid="B7">Clayton et al. 2006 onwards</xref>) currently accept <italic><tp:taxon-name><tp:taxon-name-part taxon-name-part-type="genus" reg="Festuca">F.</tp:taxon-name-part> <tp:taxon-name-part taxon-name-part-type="species" reg="macra">macra</tp:taxon-name-part></tp:taxon-name></italic> as a distinct species. While we currently disagree with this assessment, more exhaustive research may result in var. <tp:taxon-name><tp:taxon-name-part taxon-name-part-type="genus" reg="Festuca"/><tp:taxon-name-part taxon-name-part-type="species" reg="caprina"/><tp:taxon-name-part taxon-name-part-type="variety" reg="macra">macra</tp:taxon-name-part></tp:taxon-name> being raised to subspecies level, with certain characters still needing to be assessed such as lemma micromorphology, which has been proven to be taxonomically informative in <italic><tp:taxon-name><tp:taxon-name-part taxon-name-part-type="genus" reg="Festuca">Festuca</tp:taxon-name-part></tp:taxon-name></italic> (<xref ref-type="bibr" rid="B23">Ortúñez and Cano-Ruiz 2013</xref>).</p><p><tp:taxon-name><tp:taxon-name-part taxon-name-part-type="genus" reg="Festuca">Festuca</tp:taxon-name-part> <tp:taxon-name-part taxon-name-part-type="species" reg="caprina">caprina</tp:taxon-name-part> <tp:taxon-name-part taxon-name-part-type="infraspecific-rank">var.</tp:taxon-name-part> <tp:taxon-name-part taxon-name-part-type="variety" reg="macra">macra</tp:taxon-name-part></tp:taxon-name> is often dominant in less-disturbed Afro-alpine grasslands of the <abbrev xmlns:xlink="http://www.w3.org/1999/xlink" content-type="institution" xlink:title="Drakensberg Mountain Centre of Floristic Diversity and Endemism" id="ABBRID0EE2AI" xlink:type="simple">DMC</abbrev> (<xref ref-type="bibr" rid="B4">Carbutt 2019</xref>), being found in Lesotho and the Eastern Cape, Free State, KwaZulu-Natal Provinces of South Africa. Of the 222 2 m × 2 m plots studied throughout the <abbrev xmlns:xlink="http://www.w3.org/1999/xlink" content-type="institution" xlink:title="Drakensberg Mountain Centre of Floristic Diversity and Endemism" id="ABBRID0EN2AI" xlink:type="simple">DMC</abbrev>, 99 were occupied and often dominated ([0.5–]20–92% of overall plot cover) by <tp:taxon-name><tp:taxon-name-part taxon-name-part-type="genus" reg="Festuca">F.</tp:taxon-name-part> <tp:taxon-name-part taxon-name-part-type="species" reg="caprina">caprina</tp:taxon-name-part> <tp:taxon-name-part taxon-name-part-type="infraspecific-rank">var.</tp:taxon-name-part> <tp:taxon-name-part taxon-name-part-type="variety" reg="macra">macra</tp:taxon-name-part></tp:taxon-name> (Sylvester et al. unpubl. data), with a total of 42 collections of the species being made. It is more palatable than <italic><tp:taxon-name><tp:taxon-name-part taxon-name-part-type="genus" reg="Merxmuellera">Merxmuellera</tp:taxon-name-part></tp:taxon-name></italic> Conert species and so is less common in grazed areas (Sylvester and Soreng, pers. obs.).</p><p><italic><tp:taxon-name><tp:taxon-name-part taxon-name-part-type="genus" reg="Festuca">Festuca</tp:taxon-name-part> <tp:taxon-name-part taxon-name-part-type="species" reg="obturbans">obturbans</tp:taxon-name-part></tp:taxon-name></italic> St.-Yves and its allies <italic><tp:taxon-name><tp:taxon-name-part taxon-name-part-type="genus" reg="Festuca">F.</tp:taxon-name-part> <tp:taxon-name-part taxon-name-part-type="species" reg="gilbertiana">gilbertiana</tp:taxon-name-part></tp:taxon-name></italic> Alexeev ex S.M. Phillipps and <italic><tp:taxon-name><tp:taxon-name-part taxon-name-part-type="genus" reg="Festuca">F.</tp:taxon-name-part> <tp:taxon-name-part taxon-name-part-type="species" reg="macrophylla">macrophylla</tp:taxon-name-part></tp:taxon-name></italic> A. Rich., described from Afro-alpine vegetation of Kenya or Ethiopia, also bear superficial similarity to <tp:taxon-name><tp:taxon-name-part taxon-name-part-type="genus" reg="Festuca">F.</tp:taxon-name-part> <tp:taxon-name-part taxon-name-part-type="species" reg="caprina">caprina</tp:taxon-name-part> <tp:taxon-name-part taxon-name-part-type="infraspecific-rank">var.</tp:taxon-name-part> <tp:taxon-name-part taxon-name-part-type="variety" reg="macra">macra</tp:taxon-name-part></tp:taxon-name> in their intravaginally branched large tussocks with entire basal sheaths and fine, involute and usually scabrid leaf blades (<xref ref-type="bibr" rid="B1">Alexeev 1986</xref>; <xref ref-type="bibr" rid="B25">Phillips 1995a</xref>, <xref ref-type="bibr" rid="B26">b</xref>). These also share similar inflorescence characteristics with <tp:taxon-name><tp:taxon-name-part taxon-name-part-type="genus" reg="Festuca">F.</tp:taxon-name-part> <tp:taxon-name-part taxon-name-part-type="species" reg="caprina">caprina</tp:taxon-name-part> <tp:taxon-name-part taxon-name-part-type="infraspecific-rank">var.</tp:taxon-name-part> <tp:taxon-name-part taxon-name-part-type="variety" reg="macra">macra</tp:taxon-name-part></tp:taxon-name>, such as relatively-narrow panicles with spikelets loosely arranged on short ascending branches, and spikelets with similar glume, lemma and anther sizes (<xref ref-type="bibr" rid="B1">Alexeev 1986</xref>; <xref ref-type="bibr" rid="B25">Phillips 1995a</xref>, <xref ref-type="bibr" rid="B26">b</xref>). These can be differentiated by their leaf blade cross sections showing sclerenchyma girders bridging both sides of the vascular bundles or, at least, the larger ones (vs. sclerenchyma only present on the abaxial blade ribs in <tp:taxon-name><tp:taxon-name-part taxon-name-part-type="genus" reg="Festuca">F.</tp:taxon-name-part> <tp:taxon-name-part taxon-name-part-type="species" reg="caprina">caprina</tp:taxon-name-part> <tp:taxon-name-part taxon-name-part-type="infraspecific-rank">var.</tp:taxon-name-part> <tp:taxon-name-part taxon-name-part-type="variety" reg="macra">macra</tp:taxon-name-part></tp:taxon-name>). <italic><tp:taxon-name><tp:taxon-name-part taxon-name-part-type="genus" reg="Festuca">Festuca</tp:taxon-name-part> <tp:taxon-name-part taxon-name-part-type="species" reg="gilbertiana">gilbertiana</tp:taxon-name-part></tp:taxon-name></italic> can be further differentiated by its smooth leaf blades, culms 30–35 cm tall, and sparse racemose inflorescence (vs. leaf blades scabrous, culms (28–)60–110(–120+) cm tall, inflorescence usually a large loosely-contracted panicle in <tp:taxon-name><tp:taxon-name-part taxon-name-part-type="genus" reg="Festuca">F.</tp:taxon-name-part> <tp:taxon-name-part taxon-name-part-type="species" reg="caprina">caprina</tp:taxon-name-part> <tp:taxon-name-part taxon-name-part-type="infraspecific-rank">var.</tp:taxon-name-part> <tp:taxon-name-part taxon-name-part-type="variety" reg="macra">macra</tp:taxon-name-part></tp:taxon-name>). <italic><tp:taxon-name><tp:taxon-name-part taxon-name-part-type="genus" reg="Festuca">Festuca</tp:taxon-name-part> <tp:taxon-name-part taxon-name-part-type="species" reg="obturbans">obturbans</tp:taxon-name-part></tp:taxon-name></italic> can be further differentiated by having sheaths open to almost their base and ovary apices glabrous (vs. sheaths closed for ca. ½ their length, ovary apices sparsely to densely pubescent in <tp:taxon-name><tp:taxon-name-part taxon-name-part-type="genus" reg="Festuca">F.</tp:taxon-name-part> <tp:taxon-name-part taxon-name-part-type="species" reg="caprina">caprina</tp:taxon-name-part> <tp:taxon-name-part taxon-name-part-type="infraspecific-rank">var.</tp:taxon-name-part> <tp:taxon-name-part taxon-name-part-type="variety" reg="macra">macra</tp:taxon-name-part></tp:taxon-name>).</p><p>Two specimens found near the Tiffindell Ski Resort of the Eastern Cape, South Africa (Sylvester et al. 3428B) and Bokong Nature Reserve, Lesotho (Sylvester et al. 3687B), bore characteristics of <tp:taxon-name><tp:taxon-name-part taxon-name-part-type="genus" reg="Festuca">F.</tp:taxon-name-part> <tp:taxon-name-part taxon-name-part-type="species" reg="caprina">caprina</tp:taxon-name-part> <tp:taxon-name-part taxon-name-part-type="infraspecific-rank">var.</tp:taxon-name-part> <tp:taxon-name-part taxon-name-part-type="variety" reg="macra">macra</tp:taxon-name-part></tp:taxon-name>, which was collected alongside them (Sylvester et al. 3428A, 3687C), such as tussock-forming habit with intravaginal branching and entire basal sheaths not splitting into fibres. However, they differed by their smooth abaxial leaf blade surfaces, placing them closer to <tp:taxon-name><tp:taxon-name-part taxon-name-part-type="genus" reg="Festuca">F.</tp:taxon-name-part> <tp:taxon-name-part taxon-name-part-type="species" reg="caprina">caprina</tp:taxon-name-part> <tp:taxon-name-part taxon-name-part-type="infraspecific-rank">var.</tp:taxon-name-part> <tp:taxon-name-part taxon-name-part-type="variety" reg="caprina">caprina</tp:taxon-name-part></tp:taxon-name>, unawned lemmas, which is unusual for both var. <tp:taxon-name><tp:taxon-name-part taxon-name-part-type="genus" reg="Festuca"/><tp:taxon-name-part taxon-name-part-type="species" reg="caprina"/><tp:taxon-name-part taxon-name-part-type="variety" reg="caprina">caprina</tp:taxon-name-part></tp:taxon-name> and var. <tp:taxon-name><tp:taxon-name-part taxon-name-part-type="genus" reg="Festuca"/><tp:taxon-name-part taxon-name-part-type="species" reg="caprina"/><tp:taxon-name-part taxon-name-part-type="variety" reg="macra">macra</tp:taxon-name-part></tp:taxon-name>, and short spikelets with lowermost lemmas 4.5−5.8 mm long anthers measuring ca. 1.6−1.8 mm long, placing them closer to <italic><tp:taxon-name><tp:taxon-name-part taxon-name-part-type="genus" reg="Festuca">F.</tp:taxon-name-part> <tp:taxon-name-part taxon-name-part-type="species" reg="drakensbergensis">drakensbergensis</tp:taxon-name-part></tp:taxon-name></italic>. As <italic><tp:taxon-name><tp:taxon-name-part taxon-name-part-type="genus" reg="Festuca">F.</tp:taxon-name-part> <tp:taxon-name-part taxon-name-part-type="species" reg="drakensbergensis">drakensbergensis</tp:taxon-name-part></tp:taxon-name></italic> was also collected at the same localities (e.g. Sylvester et al. 3459, 3687B), it is plausible that these could be hybrids between <tp:taxon-name><tp:taxon-name-part taxon-name-part-type="genus" reg="Festuca">F.</tp:taxon-name-part> <tp:taxon-name-part taxon-name-part-type="species" reg="caprina">caprina</tp:taxon-name-part> <tp:taxon-name-part taxon-name-part-type="infraspecific-rank">var.</tp:taxon-name-part> <tp:taxon-name-part taxon-name-part-type="variety" reg="macra">macra</tp:taxon-name-part></tp:taxon-name> and <italic><tp:taxon-name><tp:taxon-name-part taxon-name-part-type="genus" reg="Festuca">F.</tp:taxon-name-part> <tp:taxon-name-part taxon-name-part-type="species" reg="drakensbergensis">drakensbergensis</tp:taxon-name-part></tp:taxon-name></italic>. More study, including further collections, is required to ascertain the identity of these specimens.</p><fig id="F5" position="float" orientation="portrait"><object-id xmlns:xlink="http://www.w3.org/1999/xlink" content-type="doi" xlink:type="simple">10.3897/phytokeys.162.55550.figure5</object-id><object-id xmlns:xlink="http://www.w3.org/1999/xlink" content-type="arpha" xlink:type="simple">BC9BEC58-BABE-530B-9BFE-018CEEBA7ED0</object-id><label>Figure 5.</label><caption><p><tp:taxon-name><tp:taxon-name-part taxon-name-part-type="genus" reg="Festuca">Festuca</tp:taxon-name-part> <tp:taxon-name-part taxon-name-part-type="species" reg="caprina">caprina</tp:taxon-name-part> <tp:taxon-name-part taxon-name-part-type="infraspecific-rank">var.</tp:taxon-name-part> <tp:taxon-name-part taxon-name-part-type="variety" reg="macra">macra</tp:taxon-name-part></tp:taxon-name>. <bold>A</bold> Whole plant <bold>B</bold> abaxial leaf blade surface of tiller <bold>C</bold> spikelet, lateral view. Images of S.P. Sylvester et al. 3480 (US).</p></caption><graphic xmlns:xlink="http://www.w3.org/1999/xlink" xlink:href="phytokeys-162-045-g005.jpg" position="float" orientation="portrait" xlink:type="simple" id="oo_460437.jpg"><uri content-type="original_file" xlink:type="simple">https://binary.pensoft.net/fig/460437</uri></graphic></fig></tp:treatment-sec><tp:treatment-sec sec-type="material" id="SECID0ECGBI"><title>Selected specimens examined.</title><p><bold>Lesotho.</bold> AfriSki area, in valley adjoining and northwest of the valley of the AfriSki resort, on the north side of the A1 highway, <named-content xmlns:xlink="http://www.w3.org/1999/xlink" content-type="dwc:verbatimCoordinates" xlink:type="simple"><named-content content-type="geo-json" specific-use="{&#34;type&#34;:&#34;Point&#34;,&#34;coordinates&#34;:[28.708658,-28.808394]}" id="NCID0ENGBI" xlink:type="simple">28.808394S, 28.708658E</named-content></named-content>, 3104 m alt., dry upper slopes above valley, 27 Feb 2020, S.P. Sylvester et al. 3652 (NU, PRE, US); AfriSki resort, in valley just west of the resort centre, <named-content xmlns:xlink="http://www.w3.org/1999/xlink" content-type="dwc:verbatimCoordinates" xlink:type="simple"><named-content content-type="geo-json" specific-use="{&#34;type&#34;:&#34;Point&#34;,&#34;coordinates&#34;:[28.724602,-28.822906]}" id="NCID0EVGBI" xlink:type="simple">28.822906S, 28.724602E</named-content></named-content>, 3046 m alt., relatively undisturbed damp Afro-alpine grassland, 28 Feb 2020, S.P. Sylvester et al. 3663 (PRE, US); Bokong Nature Reserve, ca. 350 m north from the information centre, <named-content xmlns:xlink="http://www.w3.org/1999/xlink" content-type="dwc:verbatimCoordinates" xlink:type="simple"><named-content content-type="geo-json" specific-use="{&#34;type&#34;:&#34;Point&#34;,&#34;coordinates&#34;:[28.421496,-29.067203]}" id="NCID0E4GBI" xlink:type="simple">29.067203S, 28.421496E</named-content></named-content>, 2972 m alt., Afro-alpine grassland dominated by <tp:taxon-name><tp:taxon-name-part taxon-name-part-type="genus" reg="Lachnagrostis">Lachnagrostis</tp:taxon-name-part> <tp:taxon-name-part taxon-name-part-type="species" reg="barbuligera">barbuligera</tp:taxon-name-part> <tp:taxon-name-part taxon-name-part-type="infraspecific-rank">var.</tp:taxon-name-part> <tp:taxon-name-part taxon-name-part-type="variety" reg="barbuligera">barbuligera</tp:taxon-name-part></tp:taxon-name> with moderately-controlled grazing and burning, 2 Mar 2020, S.P. Sylvester et al. 3687b (US); S.P. Sylvester et al. 3687c (US); Matebeng Pass, below highest summit close to the pass, <named-content xmlns:xlink="http://www.w3.org/1999/xlink" content-type="dwc:verbatimCoordinates" xlink:type="simple"><named-content content-type="geo-json" specific-use="{&#34;type&#34;:&#34;Point&#34;,&#34;coordinates&#34;:[28.976534,-29.870708]}" id="NCID0EWHBI" xlink:type="simple">29.870708S, 28.976534E</named-content></named-content>, 3094 m alt., “Lesotho Highland Basalt Grassland” with clear elements of “Drakensberg Afro-alpine Heathland” with <italic><tp:taxon-name><tp:taxon-name-part taxon-name-part-type="genus" reg="Erica">Erica</tp:taxon-name-part></tp:taxon-name></italic> and <italic><tp:taxon-name><tp:taxon-name-part taxon-name-part-type="genus" reg="Helichrysum">Helichrysum</tp:taxon-name-part></tp:taxon-name></italic> shrubs dominating the landscape, 22 Feb 2020, S.P. Sylvester et al. 3576 (US); Matebeng Pass, below highest summit close to the pass, <named-content xmlns:xlink="http://www.w3.org/1999/xlink" content-type="dwc:verbatimCoordinates" xlink:type="simple"><named-content content-type="geo-json" specific-use="{&#34;type&#34;:&#34;Point&#34;,&#34;coordinates&#34;:[28.976439,-29.868524]}" id="NCID0EMIBI" xlink:type="simple">29.868524S, 28.976439E</named-content></named-content>, 3125 m alt., Afro-alpine vegetation with Ericaceous shrubs dominating the landscape, heavy grazing, 22 Feb 2020, S.P. Sylvester et al. 3580 (US); Matebeng Pass, below highest summit close to the pass, <named-content xmlns:xlink="http://www.w3.org/1999/xlink" content-type="dwc:verbatimCoordinates" xlink:type="simple"><named-content content-type="geo-json" specific-use="{&#34;type&#34;:&#34;Point&#34;,&#34;coordinates&#34;:[28.976929,-29.873765]}" id="NCID0EUIBI" xlink:type="simple">29.873765S, 28.976929E</named-content></named-content>, 2947 m alt., Afro-alpine vegetation with Ericaceous shrubs dominating the landscape, heavy grazing, 22 Feb 2020, S.P. Sylvester et al. 3588 (PRE, US); Menoaneng Pass, on road between Rafolatsane and Thaba-Tseka, <named-content xmlns:xlink="http://www.w3.org/1999/xlink" content-type="dwc:verbatimCoordinates" xlink:type="simple"><named-content content-type="geo-json" specific-use="{&#34;type&#34;:&#34;Point&#34;,&#34;coordinates&#34;:[28.950617,-29.427317]}" id="NCID0E3IBI" xlink:type="simple">29.427317S, 28.950617E</named-content></named-content>, 3039 m alt., Afro-alpine grassland, windy ridge, grazed, 24 Feb 2020, S.P. Sylvester et al. 3601 (US); Sani Pass area, ca. 800 m east of Sani Mountain Lodge, <named-content xmlns:xlink="http://www.w3.org/1999/xlink" content-type="dwc:verbatimCoordinates" xlink:type="simple"><named-content content-type="geo-json" specific-use="{&#34;type&#34;:&#34;Point&#34;,&#34;coordinates&#34;:[29.292011,-29.585198]}" id="NCID0EEJBI" xlink:type="simple">29.585198S, 29.292011E</named-content></named-content>, 2896 m alt., short Afro-alpine grassland, frequently to heavily grazed, 25 Feb 2020, S.P. Sylvester et al. 3619 (PRE, US); S.P. Sylvester et al. 3620 (US); Sehlabathebe National Park, lower end of the Park on the border, <named-content xmlns:xlink="http://www.w3.org/1999/xlink" content-type="dwc:verbatimCoordinates" xlink:type="simple"><named-content content-type="geo-json" specific-use="{&#34;type&#34;:&#34;Point&#34;,&#34;coordinates&#34;:[29.095598,-29.859882]}" id="NCID0EMJBI" xlink:type="simple">29.859882S, 29.095598E</named-content></named-content>, 2779 m alt., wet Afro-alpine tussock grassland, soil damp, under dripping crag, heavily grazed, close to livestock paths, 19 Feb 2020, S.P. Sylvester et al. 3523 (NU, PRE, US); Sehlabathebe National Park, lower end of the Park on the border, <named-content xmlns:xlink="http://www.w3.org/1999/xlink" content-type="dwc:verbatimCoordinates" xlink:type="simple"><named-content content-type="geo-json" specific-use="{&#34;type&#34;:&#34;Point&#34;,&#34;coordinates&#34;:[29.095586,-29.860180]}" id="NCID0EUJBI" xlink:type="simple">29.860180S, 29.095586E</named-content></named-content>, 2733 m alt., wet Afro-alpine tussock grassland, soil damp, under dripping crag, heavily grazed, close to livestock paths, 19 Feb 2020, S.P. Sylvester et al. 3538 (PRE, US). <bold>South Africa.</bold> Eastern Cape: between Carlisleshoekspruit Pass and Tiffindell Ski Area, <named-content xmlns:xlink="http://www.w3.org/1999/xlink" content-type="dwc:verbatimCoordinates" xlink:type="simple"><named-content content-type="geo-json" specific-use="{&#34;type&#34;:&#34;Point&#34;,&#34;coordinates&#34;:[27.963802,-30.685249]}" id="NCID0E5JBI" xlink:type="simple">30.6852485S, 27.963802E</named-content></named-content>, 2565 m alt., Afro-alpine grassland, 10 Feb 2020, S.P. Sylvester et al. 3428a (PRE, US); Eastern Cape: between Carlisleshoekspruit Pass and Tiffindell Ski Area, <named-content xmlns:xlink="http://www.w3.org/1999/xlink" content-type="dwc:verbatimCoordinates" xlink:type="simple"><named-content content-type="geo-json" specific-use="{&#34;type&#34;:&#34;Point&#34;,&#34;coordinates&#34;:[27.963802,-30.685249]}" id="NCID0EFKBI" xlink:type="simple">30.6852485S, 27.963802E</named-content></named-content>, 2565 m alt., Afro-alpine grassland, 10 Feb 2020, S.P. Sylvester et al. 3428b (NU, PRE, US); Eastern Cape: Tiffindell Ski Area, <named-content xmlns:xlink="http://www.w3.org/1999/xlink" content-type="dwc:verbatimCoordinates" xlink:type="simple"><named-content content-type="geo-json" specific-use="{&#34;type&#34;:&#34;Point&#34;,&#34;coordinates&#34;:[27.928720,-30.649239]}" id="NCID0ENKBI" xlink:type="simple">30.649239S, 27.928720E</named-content></named-content>, 2845 m alt., Afro-alpine grassland, 10 Feb 2020, S.P. Sylvester et al. 3446 (NU, PRE, US); Eastern Cape: Tiffindell Ski Area, <named-content xmlns:xlink="http://www.w3.org/1999/xlink" content-type="dwc:verbatimCoordinates" xlink:type="simple"><named-content content-type="geo-json" specific-use="{&#34;type&#34;:&#34;Point&#34;,&#34;coordinates&#34;:[27.958567,-30.676006]}" id="NCID0EVKBI" xlink:type="simple">30.676006S, 27.958567E</named-content></named-content>, 2527 m alt., Afro-alpine tussock grassland, 12 Feb 2020, S.P. Sylvester et al. 3480 (NU, PRE, US); Eastern Cape: Tiffindell Ski Area, Ben Macdhui summit, <named-content xmlns:xlink="http://www.w3.org/1999/xlink" content-type="dwc:verbatimCoordinates" xlink:type="simple"><named-content content-type="geo-json" specific-use="{&#34;type&#34;:&#34;Point&#34;,&#34;coordinates&#34;:[27.935507,-30.648172]}" id="NCID0E4KBI" xlink:type="simple">30.648172S, 27.935507E</named-content></named-content>, 2998 m alt., Afro-alpine grassland, 11 Feb 2020, S.P. Sylvester et al. 3462b (NU, PRE, US); Eastern Cape: Tiffindell Ski Area, next to ski lift, <named-content xmlns:xlink="http://www.w3.org/1999/xlink" content-type="dwc:verbatimCoordinates" xlink:type="simple"><named-content content-type="geo-json" specific-use="{&#34;type&#34;:&#34;Point&#34;,&#34;coordinates&#34;:[27.925149,-30.651034]}" id="NCID0EFLBI" xlink:type="simple">30.651034S, 27.925149E</named-content></named-content>, 2778 m alt., Afro-alpine grassland, annually burnt, appears to be seeded with exotic species, 11 Feb 2020, S.P. Sylvester et al. 3463 (NU, PRE, US); KwaZulu-Natal: Amphitheatre, slopes near the Tugela waterfall, <named-content xmlns:xlink="http://www.w3.org/1999/xlink" content-type="dwc:verbatimCoordinates" xlink:type="simple"><named-content content-type="geo-json" specific-use="{&#34;type&#34;:&#34;Point&#34;,&#34;coordinates&#34;:[28.893853,-28.754008]}" id="NCID0ENLBI" xlink:type="simple">28.754008S, 28.893853E</named-content></named-content>, 2983 m alt., Afro-alpine grassland, 5 Feb 2020, S.P. Sylvester et al. 3403 (NU, PRE, US); KwaZulu-Natal: Amphitheatre, slopes near the Tugela waterfall, <named-content xmlns:xlink="http://www.w3.org/1999/xlink" content-type="dwc:verbatimCoordinates" xlink:type="simple"><named-content content-type="geo-json" specific-use="{&#34;type&#34;:&#34;Point&#34;,&#34;coordinates&#34;:[28.893563,-28.753989]}" id="NCID0EVLBI" xlink:type="simple">28.753989S, 28.893563E</named-content></named-content>, 2979 m alt., Afro-alpine grassland, 5 Feb 2020, S.P. Sylvester et al. 3406 (US); KwaZulu-Natal: Amphitheatre, slopes near the Tugela waterfall, <named-content xmlns:xlink="http://www.w3.org/1999/xlink" content-type="dwc:verbatimCoordinates" xlink:type="simple"><named-content content-type="geo-json" specific-use="{&#34;type&#34;:&#34;Point&#34;,&#34;coordinates&#34;:[28.888942,-28.750810]}" id="NCID0E4LBI" xlink:type="simple">28.750810S, 28.888942E</named-content></named-content>, 2981 m alt., Afro-alpine grassland, 5 Feb 2020, S.P. Sylvester et al. 3409b (US).</p></tp:treatment-sec><tp:treatment-sec><!--Section generated to contain objects referenced in tp:taxon-treatment.--><table-wrap id="T1" position="float" orientation="portrait"><label>Table 1.</label><caption><p>Differences in key morphological characters between the species of the <italic><tp:taxon-name><tp:taxon-name-part taxon-name-part-type="genus" reg="Festuca">Festuca</tp:taxon-name-part> <tp:taxon-name-part taxon-name-part-type="species" reg="caprina">caprina</tp:taxon-name-part></tp:taxon-name></italic> complex in southern Africa.</p></caption><table id="TID0E4FBG" rules="all"><tbody><tr><th rowspan="1" colspan="1">Character</th><th rowspan="1" colspan="1">
                  <tp:taxon-name><tp:taxon-name-part taxon-name-part-type="genus" reg="Festuca">F.</tp:taxon-name-part> <tp:taxon-name-part taxon-name-part-type="species" reg="caprina">caprina</tp:taxon-name-part> <tp:taxon-name-part taxon-name-part-type="infraspecific-rank">var.</tp:taxon-name-part> <tp:taxon-name-part taxon-name-part-type="variety" reg="caprina">caprina</tp:taxon-name-part></tp:taxon-name>
                </th><th rowspan="1" colspan="1">
                  <tp:taxon-name><tp:taxon-name-part taxon-name-part-type="genus" reg="Festuca">F.</tp:taxon-name-part> <tp:taxon-name-part taxon-name-part-type="species" reg="caprina">caprina</tp:taxon-name-part> <tp:taxon-name-part taxon-name-part-type="infraspecific-rank">var.</tp:taxon-name-part> <tp:taxon-name-part taxon-name-part-type="variety" reg="irrasa">irrasa</tp:taxon-name-part></tp:taxon-name>
                </th><th rowspan="1" colspan="1">
                  <tp:taxon-name><tp:taxon-name-part taxon-name-part-type="genus" reg="Festuca">F.</tp:taxon-name-part> <tp:taxon-name-part taxon-name-part-type="species" reg="caprina">caprina</tp:taxon-name-part> <tp:taxon-name-part taxon-name-part-type="infraspecific-rank">var.</tp:taxon-name-part> <tp:taxon-name-part taxon-name-part-type="variety" reg="macra">macra</tp:taxon-name-part></tp:taxon-name>
                </th><th rowspan="1" colspan="1">
                  <italic><tp:taxon-name><tp:taxon-name-part taxon-name-part-type="genus" reg="Festuca">F.</tp:taxon-name-part> <tp:taxon-name-part taxon-name-part-type="species" reg="exaristata">exaristata</tp:taxon-name-part></tp:taxon-name></italic>
                </th><th rowspan="1" colspan="1">
                  <italic><tp:taxon-name><tp:taxon-name-part taxon-name-part-type="genus" reg="Festuca">F.</tp:taxon-name-part> <tp:taxon-name-part taxon-name-part-type="species" reg="drakensbergensis">drakensbergensis</tp:taxon-name-part></tp:taxon-name></italic>
                </th></tr><tr><td rowspan="1" colspan="1">Tillers</td><td rowspan="1" colspan="3">intravaginal</td><td rowspan="1" colspan="2">Extravaginal, rarely also intravaginal</td></tr><tr><td rowspan="1" colspan="1">Culm height (cm)</td><td rowspan="1" colspan="1">35–100</td><td rowspan="1" colspan="1">ca. 30–65</td><td rowspan="1" colspan="1">(28–)60–110(–120+)</td><td rowspan="1" colspan="1">ca. 19–35</td><td rowspan="1" colspan="1">(12.5–)20–46(–65)</td></tr><tr><td rowspan="1" colspan="1">Height of basal foliage</td><td rowspan="1" colspan="1">(20−)30–60+ cm tall, generally (&gt; ½) &gt; ¾ to surpassing the length of the culms</td><td rowspan="1" colspan="1">ca. 14–30 cm tall, often &lt; ½ the length of the culms</td><td rowspan="1" colspan="1">(10−)30–80+ cm tall, generally &gt; ½ the length of the culms</td><td rowspan="1" colspan="1">ca. 12–25 cm tall, generally &lt; ½ the length of the culms</td><td rowspan="1" colspan="1">(2−)4−20(−27) cm tall, generally &lt; ½ the length of the culms</td></tr><tr><td rowspan="1" colspan="1">Sheaths of old leaves</td><td rowspan="1" colspan="1">Not falling apart into parallel thin threads</td><td rowspan="1" colspan="1">falling apart (shredded) into parallel thin threads</td><td rowspan="1" colspan="2">Not falling apart into parallel thin threads</td><td rowspan="1" colspan="1">Falling apart (shredded) into parallel thin threads</td></tr><tr><td rowspan="1" colspan="1">Sheaths of tillers and basal culm length (cm)</td><td rowspan="1" colspan="1">ca. 6–16(–24)</td><td rowspan="1" colspan="1">ca. 2–10</td><td rowspan="1" colspan="1">(3–)12–24+</td><td rowspan="1" colspan="1">ca. 1–4(–10?)</td><td rowspan="1" colspan="1">(0.5–)2–7(–10)</td></tr><tr><td rowspan="1" colspan="1">Basal culm and tiller leaf blade length (cm)</td><td rowspan="1" colspan="1">(8.5–)12–60</td><td rowspan="1" colspan="1">ca. 1.8–20</td><td rowspan="1" colspan="1">(4–)13–66.5+</td><td rowspan="1" colspan="1">ca. 2–25</td><td rowspan="1" colspan="1">(2–)5–15(–26)</td></tr><tr><td rowspan="1" colspan="1">Leaf blade in middle vein (midrib)</td><td rowspan="1" colspan="3">Sharp, keel-like</td><td rowspan="1" colspan="1">Blunt, rounded</td><td rowspan="1" colspan="1">Usually sharp, keel-like, sometimes blunt, rounded</td></tr><tr><td rowspan="1" colspan="1">Abaxial leaf surface</td><td rowspan="1" colspan="1">Smooth or rarely scaberulous towards apices</td><td rowspan="1" colspan="1">Smooth or rarely scaberulous towards apices</td><td rowspan="1" colspan="1">Scabrous throughout</td><td rowspan="1" colspan="1">Smooth</td><td rowspan="1" colspan="1">Smooth or only scaberulous at apex</td></tr><tr><td rowspan="1" colspan="1">Panicle branches</td><td rowspan="1" colspan="1">Scabrous</td><td rowspan="1" colspan="1">Usually long-scabrous, prickles hair-like</td><td rowspan="1" colspan="1">Scabrous</td><td rowspan="1" colspan="1">Smooth</td><td rowspan="1" colspan="1">Scabrous or rarely smooth</td></tr><tr><td rowspan="1" colspan="1">Lowermost lemma length (mm)</td><td rowspan="1" colspan="1">(4.5−)6−7(−9)</td><td rowspan="1" colspan="1">ca. (5.2−)5.5−6.5</td><td rowspan="1" colspan="1">(4.5−)5−7.2(−9?)</td><td rowspan="1" colspan="1">4−4.2</td><td rowspan="1" colspan="1">4.5−5.8</td></tr><tr><td rowspan="1" colspan="1">Spikelet pubescence</td><td rowspan="1" colspan="1">glabrous</td><td rowspan="1" colspan="1">Usually hispid on lemmas, paleas and rachillas</td><td rowspan="1" colspan="3">glabrous</td></tr><tr><td rowspan="1" colspan="1">Awn length (mm)</td><td rowspan="1" colspan="1">(0−)1−4.5</td><td rowspan="1" colspan="1">ca. 1.5−2.8</td><td rowspan="1" colspan="1">(0−)1.5−5.5</td><td rowspan="1" colspan="1">0</td><td rowspan="1" colspan="1">(0−)0.5−3</td></tr><tr><td rowspan="1" colspan="1">Anthers length (mm)</td><td rowspan="1" colspan="1">(2.1−)2.4−4</td><td rowspan="1" colspan="1">ca. 2.6−2.8</td><td rowspan="1" colspan="1">(1.6 mm?; <xref ref-type="bibr" rid="B1">Alexeev 1986</xref>)(1.8−)2−3.5(−4)</td><td rowspan="1" colspan="1">1.5−1.8</td><td rowspan="1" colspan="1">0.8−1.6(−1.8)</td></tr><tr><td rowspan="1" colspan="1">Ovary apex</td><td rowspan="1" colspan="3">Hairy, hairs sparse (sometimes just 1 or 2) or dense</td><td rowspan="1" colspan="1">Glabrous</td><td rowspan="1" colspan="1">Hairy, hairs sparse or dense</td></tr></tbody></table></table-wrap></tp:treatment-sec><ref-list><ref id="B1"><mixed-citation xmlns:xlink="http://www.w3.org/1999/xlink" xlink:type="simple"><person-group><name name-style="western"><surname>Alexeev</surname><given-names>EB</given-names></name></person-group> (<year>1986</year>) <article-title>New narrow-leaved <italic><tp:taxon-name><tp:taxon-name-part taxon-name-part-type="genus">Festuca</tp:taxon-name-part></tp:taxon-name></italic> (<tp:taxon-name><tp:taxon-name-part taxon-name-part-type="family">Poaceae</tp:taxon-name-part></tp:taxon-name>) members from tropical and south Africa.</article-title><source>Botaniĉeskij Zhurnal (Moscow &amp; Leningrad)</source><volume>71</volume>(<issue>8</issue>): <fpage>1109</fpage>–<lpage>1117</lpage>.</mixed-citation></ref><ref id="B8"><mixed-citation xmlns:xlink="http://www.w3.org/1999/xlink" xlink:type="simple"><person-group><name name-style="western"><surname>Fish</surname><given-names>L</given-names></name><name name-style="western"><surname>Moeaha</surname><given-names>MJ</given-names></name></person-group> (<year>2015</year>) <article-title><italic><tp:taxon-name><tp:taxon-name-part taxon-name-part-type="genus">Festuca</tp:taxon-name-part></tp:taxon-name></italic> L.</article-title> In: <person-group><name name-style="western"><surname>Mashau</surname><given-names>AC</given-names></name><name name-style="western"><surname>Moeaha</surname><given-names>MJ</given-names></name><name name-style="western"><surname>Nembudani</surname><given-names>MT</given-names></name></person-group> (<role>Eds</role>) <issue-title>Identification guide to southern African grasses: an identification manual with keys, descriptions and distributions.</issue-title><source>Strelizia 36. South African National Biodiversity Institute, Pretoria</source>, <fpage>347</fpage>–<lpage>352</lpage>.</mixed-citation></ref><ref id="B28"><mixed-citation xmlns:xlink="http://www.w3.org/1999/xlink" xlink:type="simple"><institution xlink:type="simple">Plants of the World Online</institution> (<year>2020</year>) <ext-link xlink:type="simple" ext-link-type="uri" xlink:href="http://www.plantsoftheworldonline.org">http://www.plantsoftheworldonline.org</ext-link> [accessed 15.6.2020]</mixed-citation></ref><ref id="B27"><mixed-citation xmlns:xlink="http://www.w3.org/1999/xlink" xlink:type="simple"><institution xlink:type="simple">Plantlist</institution> (<year>2020</year>) <ext-link xlink:type="simple" ext-link-type="uri" xlink:href="http://www.theplantlist.org">http://www.theplantlist.org</ext-link> [accessed 15.6.2020]</mixed-citation></ref><ref id="B39"><mixed-citation xmlns:xlink="http://www.w3.org/1999/xlink" xlink:type="simple"><institution xlink:type="simple">World Checklist of Selected Plant Families</institution> (<year>2020</year>) <ext-link xlink:type="simple" ext-link-type="uri" xlink:href="http://wcsp.science.kew.org">http://wcsp.science.kew.org</ext-link> [accessed 15.6.2020]</mixed-citation></ref><ref id="B7"><mixed-citation xmlns:xlink="http://www.w3.org/1999/xlink" xlink:type="simple"><person-group><name name-style="western"><surname>Clayton</surname><given-names>WD</given-names></name><name name-style="western"><surname>Vorontsova</surname><given-names>MS</given-names></name><name name-style="western"><surname>Harman</surname><given-names>KT</given-names></name><name name-style="western"><surname>Williamson</surname><given-names>H</given-names></name></person-group> (<year>2006 onwards</year>) GrassBase-The Online World Grass Flora. <ext-link xlink:type="simple" ext-link-type="uri" xlink:href="http://www.kew.org/data/grasses-db.html">http://www.kew.org/data/grasses-db.html</ext-link> [accessed 15.6.2020]</mixed-citation></ref><ref id="B23"><mixed-citation xmlns:xlink="http://www.w3.org/1999/xlink" xlink:type="simple"><person-group><name name-style="western"><surname>Ortúñez</surname><given-names>E</given-names></name><name name-style="western"><surname>Cano-Ruiz</surname><given-names>J</given-names></name></person-group> (<year>2013</year>) <article-title>Epidermal micromorphology of the genus <tp:taxon-name><tp:taxon-name-part taxon-name-part-type="genus">Festuca</tp:taxon-name-part> <tp:taxon-name-part taxon-name-part-type="authority">L.</tp:taxon-name-part> <tp:taxon-name-part taxon-name-part-type="infraspecific-rank">subgenus</tp:taxon-name-part> <tp:taxon-name-part taxon-name-part-type="subgenus">Festuca</tp:taxon-name-part></tp:taxon-name> (<tp:taxon-name><tp:taxon-name-part taxon-name-part-type="family">Poaceae</tp:taxon-name-part></tp:taxon-name>).</article-title><source>Plant Systematics and Evolution</source><volume>299</volume>(<issue>8</issue>): <fpage>1471</fpage>–<lpage>1483</lpage>. <ext-link xlink:type="simple" ext-link-type="doi" xlink:href="10.1007/s00606-013-0809-7">https://doi.org/10.1007/s00606-013-0809-7</ext-link></mixed-citation></ref><ref id="B4"><mixed-citation xmlns:xlink="http://www.w3.org/1999/xlink" xlink:type="simple"><person-group><name name-style="western"><surname>Carbutt</surname><given-names>C</given-names></name></person-group> (<year>2019</year>) <article-title>The Drakensberg Mountain Centre: A necessary revision of southern Africa’s high-elevation centre of plant endemism.</article-title><source>South African Journal of Botany</source><volume>124</volume>: <fpage>508</fpage>–<lpage>529</lpage>. <ext-link xlink:type="simple" ext-link-type="doi" xlink:href="10.1016/j.sajb.2019.05.032">https://doi.org/10.1016/j.sajb.2019.05.032</ext-link></mixed-citation></ref><ref id="B25"><mixed-citation xmlns:xlink="http://www.w3.org/1999/xlink" xlink:type="simple"><person-group><name name-style="western"><surname>Phillips</surname><given-names>SM</given-names></name></person-group> (<year>1995a</year>) <article-title>A new species of <italic><tp:taxon-name><tp:taxon-name-part taxon-name-part-type="genus">Festuca</tp:taxon-name-part></tp:taxon-name></italic> (<tp:taxon-name><tp:taxon-name-part taxon-name-part-type="family">Gramineae</tp:taxon-name-part></tp:taxon-name>) from Ethiopia.</article-title><source>Nordic Journal of Botany</source><volume>14</volume>(<issue>6</issue>): <fpage>649</fpage>–<lpage>651</lpage>. <ext-link xlink:type="simple" ext-link-type="doi" xlink:href="10.1111/j.1756-1051.1994.tb01082.x">https://doi.org/10.1111/j.1756-1051.1994.tb01082.x</ext-link></mixed-citation></ref><ref id="B26"><mixed-citation xmlns:xlink="http://www.w3.org/1999/xlink" xlink:type="simple"><person-group><name name-style="western"><surname>Phillips</surname><given-names>SM</given-names></name></person-group> (<year>1995b</year>) <tp:taxon-name><tp:taxon-name-part taxon-name-part-type="family">Poaceae</tp:taxon-name-part></tp:taxon-name> (<tp:taxon-name><tp:taxon-name-part taxon-name-part-type="family">Gramineae</tp:taxon-name-part></tp:taxon-name>). In: Tewolde BG-E, Hedberg O, Tadesse M, Sebsebe D, Friis I, Hedberg I, Edwards S (Eds) Flora of Ethiopia and Eritrea 7: i–xx, 1–420.</mixed-citation></ref></ref-list></tp:taxon-treatment>
