# Supplementary material for: Festuca drakensbergensis (Poaceae): A common new species in the F. caprina complex from the Drakensberg Mountain Centre of Floristic Endemism, southern Africa, with key and notes on taxa in the complex including the overlooked F. exaristata
Source: PhytoKeys. 2020 Oct 7;162:45–69. doi: 10.3897/phytokeys.162.55550 (PMC7557330; doi:10.3897/phytokeys.162.55550)
Supplement: XML Treatment for Festuca exaristata [file phytokeys.162.55550-treatment5.xml]

<!DOCTYPE tp:taxon-treatment
  PUBLIC "-//TaxonX//DTD Taxonomic Treatment Publishing DTD v0 20100105//EN" "tax-treatment-NSO.dtd">
<tp:taxon-treatment xmlns:tp="http://www.plazi.org/taxpub"><tp:treatment-meta><kwd-group><label>Taxon classification</label><kwd><named-content xmlns:xlink="http://www.w3.org/1999/xlink" content-type="kingdom">Plantae</named-content></kwd><kwd><named-content xmlns:xlink="http://www.w3.org/1999/xlink" content-type="order">Poales</named-content></kwd><kwd><named-content xmlns:xlink="http://www.w3.org/1999/xlink" content-type="family">Poaceae</named-content></kwd></kwd-group><mixed-citation publication-type="journal"><person-group><name><surname>Sylvester</surname><given-names>Steven P.</given-names></name><name><surname>Soreng</surname><given-names>Robert J.</given-names></name><name><surname>Sylvester</surname><given-names>Mitsy D.P.V.</given-names></name><name><surname>Clark</surname><given-names>Vincent Ralph</given-names></name></person-group><article-title><italic><tp:taxon-name><tp:taxon-name-part taxon-name-part-type="genus" reg="Festuca">Festuca</tp:taxon-name-part> <tp:taxon-name-part taxon-name-part-type="species" reg="drakensbergensis">drakensbergensis</tp:taxon-name-part></tp:taxon-name></italic> (<tp:taxon-name><tp:taxon-name-part taxon-name-part-type="family">Poaceae</tp:taxon-name-part></tp:taxon-name>): A common new species in the <italic><tp:taxon-name><tp:taxon-name-part taxon-name-part-type="genus" reg="Festuca">F.</tp:taxon-name-part> <tp:taxon-name-part taxon-name-part-type="species" reg="caprina">caprina</tp:taxon-name-part></tp:taxon-name></italic> complex from the Drakensberg Mountain Centre of Floristic Endemism, southern Africa, with key and notes on taxa in the complex including the overlooked <italic><tp:taxon-name><tp:taxon-name-part taxon-name-part-type="genus" reg="Festuca">F.</tp:taxon-name-part> <tp:taxon-name-part taxon-name-part-type="species" reg="exaristata">exaristata</tp:taxon-name-part></tp:taxon-name></italic></article-title><source>PhytoKeys</source><day>07</day><month>10</month><year>2020</year><volume>162</volume><fpage>45</fpage><lpage>69</lpage><pub-id pub-id-type="doi">10.3897/phytokeys.162.55550</pub-id></mixed-citation></tp:treatment-meta><tp:nomenclature><tp:taxon-name><object-id xmlns:xlink="http://www.w3.org/1999/xlink" content-type="arpha" xlink:type="simple">9F19FFA2-8871-5D06-8F2F-8B20EA3E6BA1</object-id>
              <tp:taxon-name-part taxon-name-part-type="genus" reg="Festuca">Festuca</tp:taxon-name-part>
              <tp:taxon-name-part taxon-name-part-type="species" reg="exaristata">exaristata</tp:taxon-name-part>
            </tp:taxon-name><tp:taxon-authority>E.B. Alexeev, Bot. Zhurn. (Moscow &amp; Leningrad) 71(8): 1116. 1986.</tp:taxon-authority><xref ref-type="fig" rid="F6">Fig. 6</xref><xref ref-type="table" rid="T1">, Table 1</xref></tp:nomenclature><tp:treatment-sec sec-type="material" id="SECID0EONBI"><title>Type.</title><p>[Lesotho] Basutoland. Above the Sani Pass, among stones, 9800 ft [2987 m alt.], 3 Feb 1959, M. McCallum Webster 483b (holotype: K (K000345250 [image!])).</p></tp:treatment-sec><tp:treatment-sec sec-type="notes" id="SECID0ETNBI"><title>Notes.</title><p>This species was not included in the treatments to southern African grasses (<xref ref-type="bibr" rid="B9">Gibbs Russell et al. 1990</xref>; <xref ref-type="bibr" rid="B8">Fish and Moeaha 2015</xref>), nor in the checklist to Lesotho grasses (<xref ref-type="bibr" rid="B16">Kobisi and Kose 2003</xref>), but is accepted in <xref ref-type="bibr" rid="B28">Plants of the World Online (2020)</xref>, <xref ref-type="bibr" rid="B27">Plantlist (2020)</xref>, the <xref ref-type="bibr" rid="B39">World Checklist of Selected Plant Families (2020)</xref>, GrassBase (<xref ref-type="bibr" rid="B7">Clayton et al. 2006 onwards</xref>) and <xref ref-type="bibr" rid="B36">Tropicos (2020)</xref>. It is known from just two collections; the type from Sani Pass, bordering Lesotho and the KwaZulu-Natal Province of South Africa, and a paratype from Letsing La Letsie of the Matatiele Province of Lesotho. Exploration by the authors in the Sani Pass area failed to discover further specimens although, at the time of visiting, the authors were not searching in particular for <italic><tp:taxon-name><tp:taxon-name-part taxon-name-part-type="genus" reg="Festuca">F.</tp:taxon-name-part> <tp:taxon-name-part taxon-name-part-type="species" reg="exaristata">exaristata</tp:taxon-name-part></tp:taxon-name></italic> and did not cover all the habitats present. The holotype label states ‘Above the Sani Pass’ probably referring to the mountain slopes and ridge immediately above the Sani Pass, which were not explored by us. Our exploration largely focused on the valley bottom, which experienced very heavy grazing, with it being possible that the species may have been grazed out in these areas. As the species exhibits certain characters of both <italic><tp:taxon-name><tp:taxon-name-part taxon-name-part-type="genus" reg="Festuca">F.</tp:taxon-name-part> <tp:taxon-name-part taxon-name-part-type="species" reg="caprina">caprina</tp:taxon-name-part></tp:taxon-name></italic> s.l. and <italic><tp:taxon-name><tp:taxon-name-part taxon-name-part-type="genus" reg="Festuca">F.</tp:taxon-name-part> <tp:taxon-name-part taxon-name-part-type="species" reg="drakensbergensis">drakensbergensis</tp:taxon-name-part></tp:taxon-name></italic>, as well as other characters not found on any of these (e.g. glabrous ovaries, shorter unawned lemmas), there is also the possibility that the species is a hybrid which failed to survive into subsequent generations. However, the paratype, which was not seen by us, but was collected in 1977, 18 years after and ca. 130 km southwest of the type collection, raises doubt over this.</p><p><xref ref-type="bibr" rid="B1">Alexeev (1986)</xref> distinguished this species from <italic><tp:taxon-name><tp:taxon-name-part taxon-name-part-type="genus" reg="Festuca">F.</tp:taxon-name-part> <tp:taxon-name-part taxon-name-part-type="species" reg="macra">macra</tp:taxon-name-part></tp:taxon-name></italic> (= <tp:taxon-name><tp:taxon-name-part taxon-name-part-type="genus" reg="Festuca">F.</tp:taxon-name-part> <tp:taxon-name-part taxon-name-part-type="species" reg="caprina">caprina</tp:taxon-name-part> <tp:taxon-name-part taxon-name-part-type="infraspecific-rank">var.</tp:taxon-name-part> <tp:taxon-name-part taxon-name-part-type="variety" reg="macra">macra</tp:taxon-name-part></tp:taxon-name>) and <italic><tp:taxon-name><tp:taxon-name-part taxon-name-part-type="genus" reg="Festuca">F.</tp:taxon-name-part> <tp:taxon-name-part taxon-name-part-type="species" reg="caprina">caprina</tp:taxon-name-part></tp:taxon-name></italic> in part by: a) leaf blade mid-vein blunt and rounded; b) panicle branches smooth; c) lemmas 4−4.2 mm long; d) lemmas unawned; e) ovary apex glabrous; f) anthers 1.5−1.8 mm long. It can be further differentiated from <tp:taxon-name><tp:taxon-name-part taxon-name-part-type="genus" reg="Festuca">F.</tp:taxon-name-part> <tp:taxon-name-part taxon-name-part-type="species" reg="caprina">caprina</tp:taxon-name-part> <tp:taxon-name-part taxon-name-part-type="infraspecific-rank">var.</tp:taxon-name-part> <tp:taxon-name-part taxon-name-part-type="variety" reg="irrasa">irrasa</tp:taxon-name-part></tp:taxon-name> by the basal sheaths being entire, and from <tp:taxon-name><tp:taxon-name-part taxon-name-part-type="genus" reg="Festuca">F.</tp:taxon-name-part> <tp:taxon-name-part taxon-name-part-type="species" reg="caprina">caprina</tp:taxon-name-part> <tp:taxon-name-part taxon-name-part-type="infraspecific-rank">var.</tp:taxon-name-part> <tp:taxon-name-part taxon-name-part-type="variety" reg="macra">macra</tp:taxon-name-part></tp:taxon-name> by the leaf blade abaxial surfaces being smooth. Furthermore, although not mentioned by <xref ref-type="bibr" rid="B1">Alexeev (1986)</xref>, the type material appears to have extravaginal branching, with cataphyllous laterally-tending shoots present, differentiating this from the intravaginally branched <italic><tp:taxon-name><tp:taxon-name-part taxon-name-part-type="genus" reg="Festuca">F.</tp:taxon-name-part> <tp:taxon-name-part taxon-name-part-type="species" reg="caprina">caprina</tp:taxon-name-part></tp:taxon-name></italic> s.l. The species does bear some resemblance to <italic><tp:taxon-name><tp:taxon-name-part taxon-name-part-type="genus" reg="Festuca">F.</tp:taxon-name-part> <tp:taxon-name-part taxon-name-part-type="species" reg="drakensbergensis">drakensbergensis</tp:taxon-name-part></tp:taxon-name></italic> (see notes under <italic><tp:taxon-name><tp:taxon-name-part taxon-name-part-type="genus" reg="Festuca">F.</tp:taxon-name-part> <tp:taxon-name-part taxon-name-part-type="species" reg="drakensbergensis">drakensbergensis</tp:taxon-name-part></tp:taxon-name></italic>).</p><fig id="F6" position="float" orientation="portrait"><object-id xmlns:xlink="http://www.w3.org/1999/xlink" content-type="doi" xlink:type="simple">10.3897/phytokeys.162.55550.figure6</object-id><object-id xmlns:xlink="http://www.w3.org/1999/xlink" content-type="arpha" xlink:type="simple">E1F7899B-38B8-5A99-A681-2E610A63823A</object-id><label>Figure 6.</label><caption><p><italic><tp:taxon-name><tp:taxon-name-part taxon-name-part-type="genus" reg="Festuca">Festuca</tp:taxon-name-part> <tp:taxon-name-part taxon-name-part-type="species" reg="exaristata">exaristata</tp:taxon-name-part></tp:taxon-name></italic>. <bold>A</bold> Whole plant <bold>B</bold> basal part of plant showing lustrous basal sheaths and extravaginally-branched tillers with cataphylls (ca) <bold>C</bold> close-up of inflorescence. Digitised images of holotype M. McCallum Webster 483b (K000345250), courtesy of JSTOR Global Plants (<ext-link xmlns:xlink="http://www.w3.org/1999/xlink" xlink:type="simple" ext-link-type="uri" xlink:href="https://plants.jstor.org">https://plants.jstor.org</ext-link>).</p></caption><graphic xmlns:xlink="http://www.w3.org/1999/xlink" xlink:href="phytokeys-162-045-g006.jpg" position="float" orientation="portrait" xlink:type="simple" id="oo_460438.jpg"><uri content-type="original_file" xlink:type="simple">https://binary.pensoft.net/fig/460438</uri></graphic></fig></tp:treatment-sec><tp:treatment-sec><!--Section generated to contain objects referenced in tp:taxon-treatment.--><table-wrap id="T1" position="float" orientation="portrait"><label>Table 1.</label><caption><p>Differences in key morphological characters between the species of the <italic><tp:taxon-name><tp:taxon-name-part taxon-name-part-type="genus" reg="Festuca">Festuca</tp:taxon-name-part> <tp:taxon-name-part taxon-name-part-type="species" reg="caprina">caprina</tp:taxon-name-part></tp:taxon-name></italic> complex in southern Africa.</p></caption><table id="TID0E4FBG" rules="all"><tbody><tr><th rowspan="1" colspan="1">Character</th><th rowspan="1" colspan="1">
                  <tp:taxon-name><tp:taxon-name-part taxon-name-part-type="genus" reg="Festuca">F.</tp:taxon-name-part> <tp:taxon-name-part taxon-name-part-type="species" reg="caprina">caprina</tp:taxon-name-part> <tp:taxon-name-part taxon-name-part-type="infraspecific-rank">var.</tp:taxon-name-part> <tp:taxon-name-part taxon-name-part-type="variety" reg="caprina">caprina</tp:taxon-name-part></tp:taxon-name>
                </th><th rowspan="1" colspan="1">
                  <tp:taxon-name><tp:taxon-name-part taxon-name-part-type="genus" reg="Festuca">F.</tp:taxon-name-part> <tp:taxon-name-part taxon-name-part-type="species" reg="caprina">caprina</tp:taxon-name-part> <tp:taxon-name-part taxon-name-part-type="infraspecific-rank">var.</tp:taxon-name-part> <tp:taxon-name-part taxon-name-part-type="variety" reg="irrasa">irrasa</tp:taxon-name-part></tp:taxon-name>
                </th><th rowspan="1" colspan="1">
                  <tp:taxon-name><tp:taxon-name-part taxon-name-part-type="genus" reg="Festuca">F.</tp:taxon-name-part> <tp:taxon-name-part taxon-name-part-type="species" reg="caprina">caprina</tp:taxon-name-part> <tp:taxon-name-part taxon-name-part-type="infraspecific-rank">var.</tp:taxon-name-part> <tp:taxon-name-part taxon-name-part-type="variety" reg="macra">macra</tp:taxon-name-part></tp:taxon-name>
                </th><th rowspan="1" colspan="1">
                  <italic><tp:taxon-name><tp:taxon-name-part taxon-name-part-type="genus" reg="Festuca">F.</tp:taxon-name-part> <tp:taxon-name-part taxon-name-part-type="species" reg="exaristata">exaristata</tp:taxon-name-part></tp:taxon-name></italic>
                </th><th rowspan="1" colspan="1">
                  <italic><tp:taxon-name><tp:taxon-name-part taxon-name-part-type="genus" reg="Festuca">F.</tp:taxon-name-part> <tp:taxon-name-part taxon-name-part-type="species" reg="drakensbergensis">drakensbergensis</tp:taxon-name-part></tp:taxon-name></italic>
                </th></tr><tr><td rowspan="1" colspan="1">Tillers</td><td rowspan="1" colspan="3">intravaginal</td><td rowspan="1" colspan="2">Extravaginal, rarely also intravaginal</td></tr><tr><td rowspan="1" colspan="1">Culm height (cm)</td><td rowspan="1" colspan="1">35–100</td><td rowspan="1" colspan="1">ca. 30–65</td><td rowspan="1" colspan="1">(28–)60–110(–120+)</td><td rowspan="1" colspan="1">ca. 19–35</td><td rowspan="1" colspan="1">(12.5–)20–46(–65)</td></tr><tr><td rowspan="1" colspan="1">Height of basal foliage</td><td rowspan="1" colspan="1">(20−)30–60+ cm tall, generally (&gt; ½) &gt; ¾ to surpassing the length of the culms</td><td rowspan="1" colspan="1">ca. 14–30 cm tall, often &lt; ½ the length of the culms</td><td rowspan="1" colspan="1">(10−)30–80+ cm tall, generally &gt; ½ the length of the culms</td><td rowspan="1" colspan="1">ca. 12–25 cm tall, generally &lt; ½ the length of the culms</td><td rowspan="1" colspan="1">(2−)4−20(−27) cm tall, generally &lt; ½ the length of the culms</td></tr><tr><td rowspan="1" colspan="1">Sheaths of old leaves</td><td rowspan="1" colspan="1">Not falling apart into parallel thin threads</td><td rowspan="1" colspan="1">falling apart (shredded) into parallel thin threads</td><td rowspan="1" colspan="2">Not falling apart into parallel thin threads</td><td rowspan="1" colspan="1">Falling apart (shredded) into parallel thin threads</td></tr><tr><td rowspan="1" colspan="1">Sheaths of tillers and basal culm length (cm)</td><td rowspan="1" colspan="1">ca. 6–16(–24)</td><td rowspan="1" colspan="1">ca. 2–10</td><td rowspan="1" colspan="1">(3–)12–24+</td><td rowspan="1" colspan="1">ca. 1–4(–10?)</td><td rowspan="1" colspan="1">(0.5–)2–7(–10)</td></tr><tr><td rowspan="1" colspan="1">Basal culm and tiller leaf blade length (cm)</td><td rowspan="1" colspan="1">(8.5–)12–60</td><td rowspan="1" colspan="1">ca. 1.8–20</td><td rowspan="1" colspan="1">(4–)13–66.5+</td><td rowspan="1" colspan="1">ca. 2–25</td><td rowspan="1" colspan="1">(2–)5–15(–26)</td></tr><tr><td rowspan="1" colspan="1">Leaf blade in middle vein (midrib)</td><td rowspan="1" colspan="3">Sharp, keel-like</td><td rowspan="1" colspan="1">Blunt, rounded</td><td rowspan="1" colspan="1">Usually sharp, keel-like, sometimes blunt, rounded</td></tr><tr><td rowspan="1" colspan="1">Abaxial leaf surface</td><td rowspan="1" colspan="1">Smooth or rarely scaberulous towards apices</td><td rowspan="1" colspan="1">Smooth or rarely scaberulous towards apices</td><td rowspan="1" colspan="1">Scabrous throughout</td><td rowspan="1" colspan="1">Smooth</td><td rowspan="1" colspan="1">Smooth or only scaberulous at apex</td></tr><tr><td rowspan="1" colspan="1">Panicle branches</td><td rowspan="1" colspan="1">Scabrous</td><td rowspan="1" colspan="1">Usually long-scabrous, prickles hair-like</td><td rowspan="1" colspan="1">Scabrous</td><td rowspan="1" colspan="1">Smooth</td><td rowspan="1" colspan="1">Scabrous or rarely smooth</td></tr><tr><td rowspan="1" colspan="1">Lowermost lemma length (mm)</td><td rowspan="1" colspan="1">(4.5−)6−7(−9)</td><td rowspan="1" colspan="1">ca. (5.2−)5.5−6.5</td><td rowspan="1" colspan="1">(4.5−)5−7.2(−9?)</td><td rowspan="1" colspan="1">4−4.2</td><td rowspan="1" colspan="1">4.5−5.8</td></tr><tr><td rowspan="1" colspan="1">Spikelet pubescence</td><td rowspan="1" colspan="1">glabrous</td><td rowspan="1" colspan="1">Usually hispid on lemmas, paleas and rachillas</td><td rowspan="1" colspan="3">glabrous</td></tr><tr><td rowspan="1" colspan="1">Awn length (mm)</td><td rowspan="1" colspan="1">(0−)1−4.5</td><td rowspan="1" colspan="1">ca. 1.5−2.8</td><td rowspan="1" colspan="1">(0−)1.5−5.5</td><td rowspan="1" colspan="1">0</td><td rowspan="1" colspan="1">(0−)0.5−3</td></tr><tr><td rowspan="1" colspan="1">Anthers length (mm)</td><td rowspan="1" colspan="1">(2.1−)2.4−4</td><td rowspan="1" colspan="1">ca. 2.6−2.8</td><td rowspan="1" colspan="1">(1.6 mm?; <xref ref-type="bibr" rid="B1">Alexeev 1986</xref>)(1.8−)2−3.5(−4)</td><td rowspan="1" colspan="1">1.5−1.8</td><td rowspan="1" colspan="1">0.8−1.6(−1.8)</td></tr><tr><td rowspan="1" colspan="1">Ovary apex</td><td rowspan="1" colspan="3">Hairy, hairs sparse (sometimes just 1 or 2) or dense</td><td rowspan="1" colspan="1">Glabrous</td><td rowspan="1" colspan="1">Hairy, hairs sparse or dense</td></tr></tbody></table></table-wrap></tp:treatment-sec><ref-list><ref id="B1"><mixed-citation xmlns:xlink="http://www.w3.org/1999/xlink" xlink:type="simple"><person-group><name name-style="western"><surname>Alexeev</surname><given-names>EB</given-names></name></person-group> (<year>1986</year>) <article-title>New narrow-leaved <italic><tp:taxon-name><tp:taxon-name-part taxon-name-part-type="genus">Festuca</tp:taxon-name-part></tp:taxon-name></italic> (<tp:taxon-name><tp:taxon-name-part taxon-name-part-type="family">Poaceae</tp:taxon-name-part></tp:taxon-name>) members from tropical and south Africa.</article-title><source>Botaniĉeskij Zhurnal (Moscow &amp; Leningrad)</source><volume>71</volume>(<issue>8</issue>): <fpage>1109</fpage>–<lpage>1117</lpage>.</mixed-citation></ref><ref id="B9"><mixed-citation xmlns:xlink="http://www.w3.org/1999/xlink" xlink:type="simple"><person-group><name name-style="western"><surname>Gibbs Russell</surname><given-names>GE</given-names></name><name name-style="western"><surname>Watson</surname><given-names>L</given-names></name><name name-style="western"><surname>Koekemoer</surname><given-names>M</given-names></name><name name-style="western"><surname>Smook</surname><given-names>L</given-names></name><name name-style="western"><surname>Barker</surname><given-names>NP</given-names></name><name name-style="western"><surname>Anderson</surname><given-names>HM</given-names></name><name name-style="western"><surname>Dallwitz</surname><given-names>MJ</given-names></name></person-group> (<year>1990</year>) Grasses of southern Africa. Memoirs of the Botanical Survey of South Africa No. 58.</mixed-citation></ref><ref id="B8"><mixed-citation xmlns:xlink="http://www.w3.org/1999/xlink" xlink:type="simple"><person-group><name name-style="western"><surname>Fish</surname><given-names>L</given-names></name><name name-style="western"><surname>Moeaha</surname><given-names>MJ</given-names></name></person-group> (<year>2015</year>) <article-title><italic><tp:taxon-name><tp:taxon-name-part taxon-name-part-type="genus">Festuca</tp:taxon-name-part></tp:taxon-name></italic> L.</article-title> In: <person-group><name name-style="western"><surname>Mashau</surname><given-names>AC</given-names></name><name name-style="western"><surname>Moeaha</surname><given-names>MJ</given-names></name><name name-style="western"><surname>Nembudani</surname><given-names>MT</given-names></name></person-group> (<role>Eds</role>) <issue-title>Identification guide to southern African grasses: an identification manual with keys, descriptions and distributions.</issue-title><source>Strelizia 36. South African National Biodiversity Institute, Pretoria</source>, <fpage>347</fpage>–<lpage>352</lpage>.</mixed-citation></ref><ref id="B16"><mixed-citation xmlns:xlink="http://www.w3.org/1999/xlink" xlink:type="simple"><person-group><name name-style="western"><surname>Kobisi</surname><given-names>K</given-names></name><name name-style="western"><surname>Kose</surname><given-names>LE</given-names></name></person-group> (<year>2003</year>) A checklist of Lesotho grasses. Southern African Botanical Diversity Network Report No. 17. Pretoria.</mixed-citation></ref><ref id="B28"><mixed-citation xmlns:xlink="http://www.w3.org/1999/xlink" xlink:type="simple"><institution xlink:type="simple">Plants of the World Online</institution> (<year>2020</year>) <ext-link xlink:type="simple" ext-link-type="uri" xlink:href="http://www.plantsoftheworldonline.org">http://www.plantsoftheworldonline.org</ext-link> [accessed 15.6.2020]</mixed-citation></ref><ref id="B27"><mixed-citation xmlns:xlink="http://www.w3.org/1999/xlink" xlink:type="simple"><institution xlink:type="simple">Plantlist</institution> (<year>2020</year>) <ext-link xlink:type="simple" ext-link-type="uri" xlink:href="http://www.theplantlist.org">http://www.theplantlist.org</ext-link> [accessed 15.6.2020]</mixed-citation></ref><ref id="B39"><mixed-citation xmlns:xlink="http://www.w3.org/1999/xlink" xlink:type="simple"><institution xlink:type="simple">World Checklist of Selected Plant Families</institution> (<year>2020</year>) <ext-link xlink:type="simple" ext-link-type="uri" xlink:href="http://wcsp.science.kew.org">http://wcsp.science.kew.org</ext-link> [accessed 15.6.2020]</mixed-citation></ref><ref id="B7"><mixed-citation xmlns:xlink="http://www.w3.org/1999/xlink" xlink:type="simple"><person-group><name name-style="western"><surname>Clayton</surname><given-names>WD</given-names></name><name name-style="western"><surname>Vorontsova</surname><given-names>MS</given-names></name><name name-style="western"><surname>Harman</surname><given-names>KT</given-names></name><name name-style="western"><surname>Williamson</surname><given-names>H</given-names></name></person-group> (<year>2006 onwards</year>) GrassBase-The Online World Grass Flora. <ext-link xlink:type="simple" ext-link-type="uri" xlink:href="http://www.kew.org/data/grasses-db.html">http://www.kew.org/data/grasses-db.html</ext-link> [accessed 15.6.2020]</mixed-citation></ref><ref id="B36"><mixed-citation xmlns:xlink="http://www.w3.org/1999/xlink" xlink:type="simple"><institution xlink:type="simple">Tropicos</institution> (<year>2020</year>) <ext-link xlink:type="simple" ext-link-type="uri" xlink:href="http://Tropicos.org">Tropicos.org</ext-link>. Missouri Botanical Garden. Available at: <ext-link xlink:type="simple" ext-link-type="uri" xlink:href="http://www.tropicos.org">http://www.tropicos.org</ext-link> [accessed 15.6.2020]</mixed-citation></ref></ref-list></tp:taxon-treatment>
